# Supplementary material for: Fine‐Scale Geographic Variation of Cladocopium in Acropora hyacinthus Across the Palauan Archipelago
Source: Ecol Evol. 2024 Dec 16;14(12):e70650. doi: 10.1002/ece3.70650 (PMC11650750; doi:10.1002/ece3.70650)
Supplement: Supplementary file 1 — Table S1. ITS2 alignment file used to create consensus ITS2 sequence that was aligned to in order to call ITS2 types of our samples. Table S2. List of all native colonies used in the common garden transplant. Table S3. Map of the placement of the colonies on the common garden panels. Table S4. Primer sequences designed to amplify regions in five genes of interest. Table S5. (A) PhiST AMOVA table comparing distribution of genetic diversity among chloroplast genes among regions, among populations (i.e., reefs), and within populations. [df: degrees of freedom, SS: sum of squares, MS: mean squares, Est Var: estimated variance, %: percent variance explained at this level] (B) Fisher’s exact test input and output to test for the association between symbiont chloroplast SNP profile ID and host cryptic species ID. (C) Formula and outputs for mixed effect logistic regression and ANOVA on the model to determine whether there was a significant relationship between mortality in the common garden and native reef, transplant reef, and chloroplast SNP profile. (D) Formula and outputs for Mantel test to determine whether there was a significant relationship between genetic distance and thermal environment. Table S6. GenAlEx input with profile used as a proxy for haplotype (U1 = 1, U2 = 2, U3 = 3, L = 4, and O = 5). Table S7. GenAlEx AMOVA output file. Table S8. GenAlEx genetic distance matrix output (left matrix) and reef to reef genetic distance matrix in km (right matrix). Table S9. GenAlEx PCoA output file. Table S10. ITS2 types and association with chloroplast data. Table S11. ITS2 Type by chloroplast SNP profile counts. Table S12. (A) Sequence combinations of samples with more than one profile, and the reef regions in which they were found. (B) Details of colony PAL257 showing the read counts at SNPs distinguishing L and U1 profiles. Table S13. Table and counts of chloroplast SNP profile, reef, region, and host ID of all native colony samples. Table S14. Survival of all common [file ECE3-14-e70650-s001.zip]

Archive with 3 entries (3 files):
- ece370650-sup-0001-TableS1.txt
- ece370650-sup-0002-supinfo.pdf
- ece370650-sup-0003-supinfo.xlsx
