# Supplementary material for: Fine‐Scale Geographic Variation of Cladocopium in Acropora hyacinthus Across the Palauan Archipelago
Source: Ecol Evol. 2024 Dec 16;14(12):e70650. doi: 10.1002/ece3.70650 (PMC11650750; doi:10.1002/ece3.70650)
Supplement: Supplementary file 1 — Table S1. ITS2 alignment file used to create consensus ITS2 sequence that was aligned to in order to call ITS2 types of our samples. Table S2. List of all native colonies used in the common garden transplant. Table S3. Map of the placement of the colonies on the common garden panels. Table S4. Primer sequences designed to amplify regions in five genes of interest. Table S5. (A) PhiST AMOVA table comparing distribution of genetic diversity among chloroplast genes among regions, among populations (i.e., reefs), and within populations. [df: degrees of freedom, SS: sum of squares, MS: mean squares, Est Var: estimated variance, %: percent variance explained at this level] (B) Fisher’s exact test input and output to test for the association between symbiont chloroplast SNP profile ID and host cryptic species ID. (C) Formula and outputs for mixed effect logistic regression and ANOVA on the model to determine whether there was a significant relationship between mortality in the common garden and native reef, transplant reef, and chloroplast SNP profile. (D) Formula and outputs for Mantel test to determine whether there was a significant relationship between genetic distance and thermal environment. Table S6. GenAlEx input with profile used as a proxy for haplotype (U1 = 1, U2 = 2, U3 = 3, L = 4, and O = 5). Table S7. GenAlEx AMOVA output file. Table S8. GenAlEx genetic distance matrix output (left matrix) and reef to reef genetic distance matrix in km (right matrix). Table S9. GenAlEx PCoA output file. Table S10. ITS2 types and association with chloroplast data. Table S11. ITS2 Type by chloroplast SNP profile counts. Table S12. (A) Sequence combinations of samples with more than one profile, and the reef regions in which they were found. (B) Details of colony PAL257 showing the read counts at SNPs distinguishing L and U1 profiles. Table S13. Table and counts of chloroplast SNP profile, reef, region, and host ID of all native colony samples. Table S14. Survival of all common [file ECE3-14-e70650-s001.zip › ece370650-sup-0001-TableS1.txt]

>GS_Cspc
aaccaatggcctcctgaacgtgcgttgcactcttggga----tttcctgagagtatg--tctgcttcagtgcttaac--ttgccccaactt------tgcaagcaggatgtgt-ttctgcc-ttgcgttcttatgagctattg----ccct-----------------------------------------ctgag-ccaatggctt-gttaattgcttggttcttgcaaaatgcttt----gcgcg--ctgttattcaag----tttcta-ccttc--gtggttt----------tacttgag---tg--acgctgctcat----------gcttgcaacc-gctgggatgcag--------gtgcatgcctctagcatgaagtcagacaa
>GS_C3
aaccaatggcctcctgaacgtgcgttgcactcttggga----tttcctgagagtatg--tctgcttcagtgcttaac--ttgccccaactt------tgcaagcaggatgtgt-ttctgcc-ttgcgttcttatgagctattg----ccct-----------------------------------------ctgag-ccaatggctt-gttaattgcttggttcttgcaaaatgcttt----gcgcg--ctgttattcaag----tttcta-ccttc--gtggttt----------tacttgag---tg--acgctgctcat----------gcttgcaacc-gctgggatgcag--------gtgcatgcctctagcatgaagtcagacaa
>GS_C1
aaccaatggcctcctgaacgtgcgttgcactcttggga----tttcctgagagtatg--tctgcttcagtgcttaac--ttgccccaactt------tgcaagcaggatgtgt-ttctgcc-ttgcgttcttatgagctattg----ccct-----------------------------------------ctgag-ccaatggctt-gttaattgcttggttcttgcaaaatgcttt----gcgcg--ctgttattcagg----tttcta-ccttc--gtggttt----------tacttgag---tg--acgctgctcat----------gcttgcaacc-gctgggatgcag--------gtgcatgcctctagcatgaagtcagacaa
>GS_C78a
aaccaatggcctcctgaacgtgcgttgcactcttggga----tttcctgagagtatg--tctgcttcagtgcttaac--ttgccccaactt------tgcaagcaggatgtgt-ttctgcc-ttgcgttcttatgagctattg----ccct-----------------------------------------ctgag-ccaatggctt-gttaattgcttggttcttgcaaaatgcttt----gcgcg--ctgttattcagg----tttcta-ccttc--gtggttt----------tacttgag---tg--acgctgctcat----------gcttgcnacc-gctgggatgcag--------gtgcatgcctctagcatgaagtcagacaa
>GS_C1f
aaccaatggcctcctgaacgtgcgttgcactcttggga----tttcctgagagtatg--tctgcttcagtgcttaac--ttgccccaactt------tgcaagcaggatgtgt-ttctgcc-ttgcattcttatgagctattg----ccct-----------------------------------------ctgag-ccaatggctt-gttaattgcttggttcttgcaaaatgcttt----gcgcg--ctgttattcagg----tttcta-ccttc--gtggttt----------tacttgag---tg--acgctgctcat----------gcttgcaacc-gctgggatgcag--------gtgcatgcctctagcatgaagtcagacaa
>GS_C1g
aaccaatggcctcctgaacgtgcgttgcactcttggga----tttcctgagagcatg--tctgcttcagtgcttaac--ttgccccaactt------tgcaagcaggatgtgt-ttctgcc-ttgcgttcttatgagctattg----ccct-----------------------------------------ctgag-ccaatggctt-gttaattgcttggttcttgcaaaatgcttt----gcgcg--ctgttattcagg----tttcta-ccttc--gtggttt----------tacttgag---tg--acgctgctcat----------gcttgcaacc-gctgggatgcag--------gtgcatgcctctagcatgaagtcagacaa
>GS_C1r
aaccaatggcctcctgaacgtgcgttacactcttggga----tttcctgagagtatg--tctgcttcagtgcttaac--ttgccccaactt------tgcaagcaggatgtgt-ttctgcc-ttgcgttcttatgagctattg----ccct-----------------------------------------ctgag-ccaatggctt-gttaattgcttggttcttgcaaaatgcttt----gcgcg--ctgttattcagg----tttcta-ccttc--gtggttt----------tacttgag---tg--acgctgctcat----------gcttgcaacc-gctgggatgcag--------gtgcatgcctctagcatgaagtcagacaa
>GS_C1.5
aaccaatggcctcctgaacgtgcgttgcactcttggga----tttcctgagagtatg--tctgcttcagtgcttaac--ttgccccaactt------tgcaagcaggatgtgt-ttctgcc-ttgcgttcttatgagctattg----ccct-----------------------------------------ctgag-ccaatggctt-gttaattgcttggttcttgcaaaatgcttt----gcgcg--ctgttattcagg----tttcta-ccttc--gtggtct----------tacttgag---tg--acgctgctcat----------gcttgcaacc-gctgggatgcag--------gtgcatgcctctagcatgaagtcagacaa
>GS_C1.6
aaccaatggcctcctgaacgcgcgttgcactcttggga----tttcctgagagtatg--tctgcttcagtgcttaac--ttgccccaactt------tgcaagcaggatgtgt-ttctgcc-ttgcgttcttatgagctattg----ccct-----------------------------------------ctgag-ccaatggctt-gttaattgcttggttcttgcaaaatgcttt----gcgcg--ctgttattcagg----tttcta-ccttc--gtggttt----------tacttgag---tg--acgctgctcat----------gcttgcaacc-gctgggatgcag--------gtgcatgcctctagcatgaagtcagacaa
>GS_C1.7
aaccaatggcctcctgaacgtgcgttgcactcttggga----tttcctgagagtatg--tctgcttcagtgcttaac--ttgccccaactt------tgcaggcaggatgtgt-ttctgcc-ttgcgttcttatgagctattg----ccct-----------------------------------------ctgag-ccaatggctt-gttaattgcttggttcttgcaaaatgcttt----gcgcg--ctgttattcagg----tttcta-ccttc--gtggttt----------tacttgag---tg--acgctgctcat----------gcttgcaacc-gctgggatgcag--------gtgcatgcctctagcatgaagtcagacaa
>GS_C1h
aaccaatggcctcctgaacgtgcgttgcactcttggga----tttcctgagagtatg--tctgcttcagtgcttaac--ttgccccaactt------tgcaagcaggatgtgt-ttctgcc-ttgtgttcttatgagctattg----ccct-----------------------------------------ctgag-ccaatggctt-gttaattgcttggttcttgcaaaatgcttt----gcgcg--ctgttattcagg----tttcta-ccttc--gtggttt----------tacttgag---tg--acgctgctcat----------gcttgcaacc-gctgggatgcag--------gtgcatgcctctagcatgaagtcagacaa
>GS_C7
aaccaatggcctcctgaacgtgcgttgcactcttggga----tttcctgagagtatg--tctgcttcagtgcttaac--ttgccccaactt------tgcaagcaggatgtgt-ttctgcc-ttgtgttcttatgagctattg----ccct-----------------------------------------ctgag-ccaatggctt-gttaattgcttggttcttgcaaaatgcttt----gcgcg--ctgttattcaag----tttcta-ccttc--gtggttt----------tacttgag---tg--acgctgctcat----------gcttgcaacc-gctgggatgcag--------gtgcatgcctctagcatgaagtcagacaa
>GS_C1p
aatcaatggcctcctgaacgtgcgttgcactcttggga----tttcctgagagtatg--tctgcttcagtgcttaac--ttgccccaactt------tgcaagcaggatgtgt-ttctgcc-ttgcgttcttatgagctattg----ccct-----------------------------------------ctgag-ccaatggctt-gttaattgcttggttcttgcaaaatgcttt----gcgcg--ctgttattcagg----tttcta-ccttc--gtggttt----------tacttgag---tg--acgctgctcat----------gcttgcaacc-gctgggatgcag--------gtgcatgcctctagcatgaagtcagacaa
>GS_C1.8
aatcaatggcctcctgaacgtgcgttgcactcttggga----tttcctgagagtatg--tctgcttcagtgcttaac--ttgccccaactt------tgcaagcaggatgtgt-ttctgcc-ttgcgttcttatgagctattg----ccct-----------------------------------------ctgag-ccaatggctt-gttaattgcttggttcttgcaaaatgcttt----gcgcg--ctgttattcagg----tttcta-ccttc--gtggttt----------tacttgag---tg--acgctgctcat----------gcttgcaacc-gctgggatgcag--------gtgcatgcctctagcatgaagtcagacaa
>GS_C3w
aatcaatggcctcctgaacgtgcgttgcactcttggga----tttcctgagagtatg--tctgcttcagtgcttaac--ttgccccaactt------tgcaagcaggatgtgt-ttctgcc-ttgcgttcttatgagctattg----ccct-----------------------------------------ctgag-ccaatggctt-gttaattgcttggttcttgcaaaatgcttt----gcgcg--ctgttattcaag----tttcta-ccttc--gtggttt----------tacttgag---tg--acgctgctcat----------gcttgcaacc-gctgggatgcag--------gtgcatgcctctagcatgaagtcagacaa
>GS_C1a
aaccaatggcctcctgaacgtgcgttgcactcttggga----tttcctgagagtatg--tctgcttcagtgcttaac--ttgccccaactt------tgcaagcaggatgtgt-ttctgcc-ttgcgttcttatgagctattg----ccct-----------------------------------------ctgag-ccaatggctt-gttaattgcttggttcttgcaaaatgcttt----gcgcg--ctgttattcagg----tttcta-ccttc--gcggttt----------tacttgag---tg--acgctgctcat----------gcttgcaacc-gctgggatgcag--------gtgcatgcctctagcatgaagtcagacaa
>GS_C1i
aaccaatggcctcctgaacgtgcgttgcactcttggga----tttcctgagagtatg--tctgcttcagtgcttaac--ttgccccaactt------tgcaagcaggatgtgt-ttctgcc-ttgcgttcttatgagccattg----ccct-----------------------------------------ctgag-ccaatggctt-gttaattgcttggttcttgcaaaatgcttt----gcgcg--ctgttattcagg----tttcta-ccttc--gcggttt----------tacttgag---tg--acgctgctcat----------gcttgcaacc-gctgggatgcag--------gtgcatgcctctagcatgaagtcagacaa
>GS_C1.v1a
aaccaatggcctcctgaacgtgcgttgcactcttggga----tttcctgagagtatg--tctgcttcagtgcttaac--ttgccccaactt------tgcaagcaggatgtgt-ttctgcc-ttgcgttcttatgagctattg----ccct-----------------------------------------ctgag-ccaatggctt-gttaattgcttggttcttgcaaaatgcttt----gcgcg--ctgttattcagg----tttcta-ccttc--gtggttt----------tacttgag---tg--acgctgctcat----------gcttgcaacc-gctgggatgcag--------gtgcatgcctctagcatgaagtcagataa
>GS_C1.v1b
aaccaatggcctcctgaacgtgcgttgcactcttggga----tttcctgagagtatg--tctgcttcagtgcttaac--ttgccccaactt------tgcaagcaggatgtgt-ttctgcc-ttgcgttcttatgagctattg----ccct-----------------------------------------ctgag-ccaatggctt-gttaattgcttggttcttgcaaaatgcttt----gcgcg--ctgttattcagg----tttcta-ccttc--gtggttt----------tacttgag---tg--acgttgctcat----------gcttgcaacc-gctgggatgcag--------gtgcatgcctctagcatgaagtcagataa
>GS_C24
aaccaatggcctcctgaacgtgcgttgcactcttggga----tttcctgagaatatg--tctgcttcagtgcttaac--ttgccccaactt------tgcaagcaggatgtgt-ttctgcc-ttgcgttcttatgagctattg----ccct-----------------------------------------ctgag-ccaatggctt-gttaattgcttggttcttgcaaaatgcttt----gcgcg--ctgttattcagg----tttcta-ccttc--gtgattt----------tacttgag---tg--acgctgctcat----------gcttgcaacc-gctgggatgcag--------gtgcatgcctctagcatgaagtcagacaa
>GS_C41
aaccaatggcctcctgaacgtgcgttgcactcttggga----tttcctgagagtatg--tctgcttcagtgcttaac--ttgccccaactt------tgcaagcaggatgtgt-ttctgcc-ttgcgttcttatgagctattg----ccct-----------------------------------------ctgag-ccaatggctt-gttaattgcttggttcttgcaaaatgcttt----gcgcg--ctgttattcagg----tttcta-ccttc--gtgattt----------tacttgag---tg--acgctgctcat----------gcttgcaacc-gctgggatgcag--------gtgcatgcctctagcatgaagtcagacaa
>GS_C3a
aaccaatggcctcctgaacgtgcgttgcactcttggga----tttcctgagagtatg--tctgcttcagtgcttaac--ttgccccaactt------tgcaagcaggatgtgt-ttctgcc-ttgcgttcttatgagctattg----ccct-----------------------------------------ctgag-ccaatggctt-gttaattgcttggttcttgcaaaatgcttt----gcgcg--ctgttattcaag----tttcta-ccttc--gtggttt----------tacttgag---tg--atgctgctcat----------gcttgcaacc-gctgggatgcag--------gtgcatgcctctagcatgaagtcagacaa
>GS_C3e
aaccaatggccccctgaacgtgcgttgcactcttggga----tttcctgagagtatg--tctgcttcagtgcttaac--ttgccccaactt------tgcaagcaggatgtgt-ttctgcc-ttgcgttcttatgagctattg----ccct-----------------------------------------ctgag-ccaatggctt-gttaattgcttggttcttgcaaaatgcttt----gcgcg--ctgttattcaag----tttcta-ccttc--gtggttt----------tacttgag---tg--acgctgctcat----------gcttgcaacc-gctgggatgcag--------gtgcatgcctctagcatgaagtcagacaa
>GS_C3y
aaccaatggcctcctgaacgtgcgttgcactcttggga----tttcctgagagtatg--tctgcttcagtgcttaac--ttgccccaactt------tgcaagcaggatgtgt-ttctgcc-ttgcgttcttatgagctattg----ccct-----------------------------------------ctgag-ccagtggctt-gttaattgcttggttcttgcaaaatgcttt----gcgcg--ctgttattcaag----tttcta-ccttc--gtggttt----------tacttgag---tg--acgctgctcat----------gcttgcaacc-gctgggatgcag--------gtgcatgcctctagcatgaagtcagacaa
>GS_C3.7
aaccaatggcctcctgaacgtgcgttgcactcttggaa----tttcctgagagtatg--tctgcttcagtgcttaac--ttgccccaactt------tgcaagcaggatgtgt-ttctgcc-ttgcgttcttatgagctattg----ccct-----------------------------------------ctgag-ccaatggctt-gttaattgcttggttcttgcaaaatgcttt----gcgcg--ctgttattcaag----tttcta-ccttc--gtggttt----------tacttgag---tg--acgctgctcat----------gcttgcaacc-gctgggatgcag--------gtgcatgcctctagcatgaagtcagacaa
>GS_C3.8
aaccaatggcctcctgaacgtgcgttgcactcttggga----tttcctgagagtatg--tctgcttcagtgcttaac--ttgccccaactt------tgcaagcaggatgtgt-ttctgcc-ttgcgttcttatgagctattg----ccct-----------------------------------------ctgag-ccaatggctt-gttaattgcttggttcttgcaaaatgcttt----gcgcg--ctgttattcaag----tttcta-tcttc--gtggttt----------tacttgag---tg--acgctgctcat----------gcttgcaacc-gctgggatgcag--------gtgcatgcctctagcatgaagtcagacaa
>GS_C29
aaccaatggcctcctgaacgtgcgttgcactcttggga----tttcctgagagtatg--tctgcttcagtgcttaac--ttgccccaactt------tgcaagcaggatgtgt-ttctgcc-ttgcgttcttatgagctattg----ccct-----------------------------------------ctgag-ccaatggctt-gttaattgcttggctcttgcaaaatgcttt----gcgcg--ctgttattcaag----tttcta-ccttc--gtggttt----------tacttgag---tg--acgctgctcat----------gcttgcaacc-gctgggatgcag--------gtgcatgcctctagcatgaagtcagacaa
>GS_C36
aaccaatggcctcctgaacgtgcgttgcactcttggga----tttcctgagagtatg--tctgcttcagtgcttaac--ttgccccaactt------tgcaagcaggatgtgt-ttctgcc-ttgcgttcttatgagctattg----ccct-----------------------------------------ctgag-ccaatggctt-gttaattgcttggttcttgcaaaatgcttt----gcgcg--ctgttattcaag----tttcta-ccttc--gtggttt----------tacttgag---tg--acgctgctcat----------gcttgcaacc-gccgggatgcag--------gtgcatgcctctagcatgaagtcagacaa
>GS_C70
aaccaatggcctcctgaacgtgcgttgcactcttggga----tttcctgagagtatg--tctgcttcagtgcttaac--ttgccccaactt------tgcaagcaggatgtgt-ttctgcc-ttgcgttcttacgagctattg----ccct-----------------------------------------ctgag-ccaatggctt-gttaattgcttggttcttgcaaaatgcttt----gcgcg--ctgttattcaag----tttcta-ccttc--gtggttt----------tacttgag---tg--acgctgctcat----------gcttgcaacc-gctgggatgcag--------gtgcatgcctctagcatgaagtcagacaa
>GS_C93
aaccaatggcctcctgaacgtgcgttgcacccttggga----tttcctgagagtatg--taaccaatggcctcctgaacgtgcgttgcactcttggga----tttcctgagagtatg--tctgcttcagtgcttaac--ttgccccaactt------tgcaagcaggatgtgt-ttctgcctgcttcagtgcttaac--ttgccccaactt------tgcaagcaggatgtgt-ttctgcc-ttgcgttcttatgagctattg----ccct-----------------------------c-ttgcgttcttatgagctattg----cctt-----------------------------------------ctgag-ccaatggctt-gttaattgcttggttcttgcaaaatgcttt-------------ttgcg-ccaatggctt-gttaattgcttggttcttgcaaaatgcttt----gcgcg--ctgttattcaag----tttcta-ccttc--gtggttt----------tac---gcgcg--ctgttattcaag----tttcta-ccttc--gcggttt----------tacttgag---tg--acgctgctcat----------gcttgcaacc-gctgggatgcag----ttgag---tg--acgctgctcat----------gcttgcaacc-gctgggatgcag--------gtgcatgcctctagcatgaagtcagacaa----gtgcatgcctctagcatgaagtcagacca
>GS_C3z
aaccaatggcctcctgaacgtgcgttgcactcttggga----tttcctgagagtatg--tctgcttcagtgcttaac--ttgccccaactt------tgcaagcaggatgtgt-ttctgcc-ttgcgttcttatgagctattg----ccct-----------------------------------------ctgag-ccaatggctt-gttaattgcttggttcttgcaaaatgcttt----gtgcg--ctgttattcaag----tttcta-ccttc--gtggttt----------tacttgag---tg--acgctgctcat----------gcttgcaact-gctgggatgcag--------gtgcatgcctctagcatgaagtcagacaa
>GS_C3.10
aaccaatggcctcctgaacgtgcgttgcactcttggga----tttcctgagagtatg--tctgcttcagtgcttaac--ttgccccaactt------tgcaagcaggatgtgt-ttctgcc-ttgcgttcttatgagctattg----ccct-----------------------------------------ctgag-ccaatggctt-gttaattgcttggttcttgcaaaatgcttt----gcgcg--ctgttattcaag----tttcta-ccttc--gtggttt----------tacttgag---tg--acgctgctcat----------gcttgcaact-gctgggatgcag--------gtgcatgcctctagcatgaagtcagacaa
>GS_C1m
agccaatggcctcctgaacgtgcgttgcactcttggga----tttcctgagagtatg--tctgcttcagtgcttaac--ttgccccaactt------tgcaagcaggatgtgt-ttctgcc-ttgcgttcttacgagctattg----ccct-----------------------------------------ctgag-ccaatggctt-gttaattgcttggttcttgcaaaatgcttt----gcgcg--ctgttattcagg----tttcta-ccttc--gtggttt----------tacttgag---tg--acgctgctcat----------gcttgcaacc-gctgggatgcag--------gtgcatgcctctagcatgaagtcagacaa
>GS_C62
aaccaatcgcctcctgaacgtgcgttgcactcttggga----tttcctgagagtatg--taaccaatcgcctcctgaacgtgcgttgcactcttggga----tttcctgagagtatg--tctgcttcagtgcttaac--ttgccccaactt------tgcaagcaggatgtgt-ttctgcctgcttcagtgcttaac--ttgccccaactt------tgcaagcaggatgtgt-ttctgcc-ttgcgttcttacgagctattg----ccct-----------------------------c-ttgcgttcttacgagctattg----ccct-----------------------------------------ctgag-ccaatggctt-gttaattgcttggttcttgcaaaatgcttt-------------ctgag-ccaatggctt-gttaattgcttggttcttgcaaaatgcttt----gcgcg--ctgttattcaag----tttcta-ccttc--gtggttt----------tac---gcgcg--ctgttattcaag----tttcta-ccttc--gtggttt----------tacttgag---tg--acgctgctcat----------gcttgcaacc-gctgggatgcag----ttgag---tg--acgctgctcat----------gc-----------------------------gtgcatgcctctagcatgaagtcagacaa---------------------------------
>GS_Cspa
aagcaatggcctcctgaacgtgcgttgcactcttggga----tttcctgagagtatg--tctgcttcagtgcttaac--ttgccccaactt------tgcaagcaggatgtgt-ttctgcc-ttgcgttcttatgagctattg----ccct-----------------------------------------ctgag-ccaatggctt-gttaattgcttggttcttgcaaaatgcttt----gcgcg--ctgttattcaag----tttcta-ccttc--gtggttt----------tacttgag---tg--acgctgctcat----------gcttgcaact-gctgggatgcag--------gtgcatgcctctagcatgaagtcagacaa
>GS_C3j
aagcaatggcctcctgaacgtgcgttgcactcttggga----tttcctgagagtatg--tctgcttcagtgtttaac--ttgccccaactt------tgcaagcaggatgtgt-ttctgcc-ttgcgttcttatgagctattg----ccct-----------------------------------------ctgag-ccaatggctt-gttaattgcttggttcttgcaaaatgcttt----gcgcg--ctgttattcaag----tttcta-ccttc--gtggttt----------tacttgag---tg--acgctgctcat----------gcttgcaacc-gctgggatgcag--------gtgcatgcctctagcatgaagtcagacaa
>GS_C3aa
aagcaatggcctcctgaacgtgcgttgcactcttggga----tttcctgagagtatg--tctgcttcagtgcttaac--ttgccccaactt------tgcaagcaggatgtgt-ttctgcc-ttgcgttcttatgagctattg----ccct-----------------------------------------ctgag-ccaatggctt-gttaattgcttggttcctgcaaaatgcttt----gcgcg--ctgttattcaag----tttcta-ccttc--gcggttt----------tacttgag---tg--acgctgctcat----------gcttgcaacc-gctgggatgcag--------gtgcatgcctctagcatgaagtcagacaa
>GS_C3u
aagcaatggcctcctgaacgtgcgttgcactcttggga----tttcctgagagtatg--tctgcttcagtgcttaac--ttgccccaactt------tgcaagcaggatgtgt-ttctgcc-ttgcgttcttatgagctattg----ccct-----------------------------------------ctgag-ccaatggctt-gttaattgcttggttcttgcaaaatgcttt----gcgcg--ctgttattcaag----tttcta-ccttc--gcggttt----------tacttgag---tg--acgctgctcat----------gcttgcaacc-gctgggatgcag--------gtgcatgcctctagcatgaagtcagacaa
>GS_C119
aagcaatggcctcctgaacgtgcgttgcactcttggga----tttcctgagagtatg--tctgcttcagtgcttaac--ttgccccaactt------tgcaagcaggatgtgt-ttctgcc-ttgcgttcttatgagctattg----ccct-----------------------------------------ctgag-ccaatggctt-gttaattgcttggttcttgcaaaatgcttt----gcgcg--ctgttattcaag----tttcta-ccttc--gcgattt----------tacttgag---tg--acgctgctcat----------gcttgcaacc-gctgggatgcag--------gtgcatgcctctagcatgaagtcagacaa
>GS_C3f
aaccaatggcctcctgaacgtgcgttgcactcttggga----tttcctgagagtatg--tctgcttcagtgcttaac--ttgccccaactt------tgcaagcaggatgtgt-ttctgcc-ttgcgttcttatgagctattg----ccct-----------------------------------------ctgag-ccaatggctt-gttaattgcttggttcttgcaaaatgcttt----gcgcg--ctgttattcaag----tttcta-ccttc--gttgttt----------tacttgag---tg--acgctgctcat----------gcttgcaacc-gctgggatgcag--------gtgcatgcctctagcatgaagtcagacaa
>GS_C65
aaccaatggcctcctgaacgtgcgttgcactcttggga----tttcctgagagtatg--tctgcttcagtgcttaac--ttgccccaactt------tgcaagcaggatgtgt-ttctgcc-ttgcgttcttatgagctattg----ccct-----------------------------------------ctgag-ccaatggctt-gttaattgcttggttcttgcaaaatgcttt----gcgcg--ctgttattcaag----tttcta-ccttc--gtcgttt----------tacttgag---tg--acgctgctcat----------gcttgcaacc-gctgggatgcag--------gtgcatgcctctagcatgaagtcagacaa
>GS_C65a
aatcaatggcctcctgaacgtgcgttgcactcttggga----tttcctgagagtatg--tctgcttcagtgcttaac--ttgccccaactt------tgcaagcaggatgtgt-ttctgcc-ttgcgttcttatgagctattg----ccct-----------------------------------------ctgag-ccaatggctt-gttaattgcttggttcttgcaaaatgcttt----gcgcg--ctgttattcaag----tttcta-ccttc--gtcgttt----------tacttgag---tg--acgctgctcat----------gcttgcaacc-gctgggatgcag--------gtgcatgcctctagcatgaagtcagacaa
>GS_C71
aaccaatggcctcctgaacgtgcgttgcactcttggga----tttcctgagagtatg--tctgcttcagtgcttaac--ttgccccaactt------tgcaagcaggatgtgt-ttctgcc-ttgcgttcttatgagctattg----ccct-----------------------------------------ctgag-ccaatggctt-gttaattgcttggttcttgcaaaatgcttt----gcgcg--ctgttattcaag----tttcta-ccttc--gtcgttt----------tacttgag---tg--acgctgctcgt----------gcttgcaacc-gctgggatgcag--------gtgcatgcctctagcatgaagtcagacaa
>GS_C71a
agccaatggcctcctgaacgtgcgttgcactcttggga----tttcctgagagtatg--tctgcttcagtgcttaac--ttgccccaactt------tgcaagcaggatgtgt-ttctgcc-ttgcgttcttatgagctattg----ccct-----------------------------------------ctgag-ccaatggctt-gttaattgcttggttcttgcaaaatgcttt----gcgcg--ctgttattcaag----tttcta-ccttc--gtcgttt----------tacttgag---tg--acgctgctcgt----------gcttgcaacc-gctgggatgcag--------gtgcatgcctctagcatgaagtcagacaa
>GS_C3.14
aaccaatggcctcctgaacgtacgttgcactcttggga----tttcctgagagtatg--tctgcttcagtgcttaac--ttgccccaactt------tgcaagcaggatgtgt-ttctgcc-ttgcgctcttatgagctattg----ccct-----------------------------------------ctgag-ccaatggctt-gttaattgcttggttcttgcaaaatgcttt----gcgcg--ctgttattcaag----tttcta-ccttc--gtggttt----------tacttgag---tg--acgctgctcat----------gcttgcaacc-gctgggatgcag--------gtgcatgcctctagcatgaagtcagacaa
>GS_C50
aaccaatggcctcctgaatgtgcgttgcactcttggga----tttcctgagagtatg--tctgcttcagtgcttaac--ttgccccaactt------tgcaagcaggatgtgt-ttctgcc-ttgcgttcttatgagctattg----ccct-----------------------------------------ctgag-ccaatggctt-gttaattgcttggttcttgcaaaatgcttt----gcgcg--ctgttattcaag----tttcta-ccttc--gtggttt----------tacttgag---tg--acactgctcat----------gcttgcaacc-gctgggatgcag--------gtgcatgcctctagcatgaagtcagacaa
>GS_Cspb
aaccaatggcctcctgaacgtgcgttgcactcttggga----tttcctgagagtatg--tctgcttcagtgcttaac--ttgccccaactt------tgcaagcaggatgtgt-ttctgcc-ttgcgttcttatgagctattg----ccct-----------------------------------------ctgag-ccaatggctt-gttaattgcttggttcttgcaaaatgcttt----gcgcg--ctgttattcaat----tttcta-ccttc--gtggttt----------tacttgag---tg--acgctgctcat----------gcttgcaacc-gctgggatgcag--------gtgcatgcctctagcatgaagtcagacaa
>GS_C3.11
aaccaatggcctcctgaacgtgcgttgcactcttggga----tttcctgagagtatg--tctgcttcagtgcttaac--gtgccccaactt------tgcaagcaggatgtgt-ttctgcc-ttgcgttcttatgagctattg----ccct-----------------------------------------ctgag-ccaatggctt-gttaattgcttggttcttgcaaaatgcttt----gcgcg--ctgttattcaag----tttcta-ccttc--gtggttt----------tacttgag---tg--acgctgctcat----------gcttgcaacc-gctgggatgcag--------gtgcatgcctctagcatgaagtcagacaa
>GS_C11
aaccaatggcctcctgaacgtgcgttgcactcttggga----tttcctgagagtatg--tctgcttcagtgcttaac--ttgccccaactt------tgcaagcaggatgtgt-ttctgcc-ttgcgttcttatgagctattg----ccct-----------------------------------------ctgag-ccaatggctt-gttaattgcttggttcttgcaaaatgcttt----gcgcg--atgttattcaag----tttcta-ccttc--gtggttt----------tacttgag---tg--acgctgctcat----------gcttgcaacc-gctgggatgcag--------gtgcatgcctctagcatgaagtcagacaa
>GS_C115
aaccaatggcctcctgaacgtgcgttgcactcttggga----tttcctgagagtatg--tctgcttcagtgcttaac--ttgccccaactt------tgcaagcaggatgtgt-ttctgcc-ttgcgttcttatgagctattg----ccct-----------------------------------------ctgag-ccaatggctt-gttaattgcttggttcttgcaaaatgcttt----gcgcg--ctgttattcaag----tttcta-ccttc--gtggttt----------tacttgac---tg--acgctgctcat----------gcttgcaacc-gctgggatgcag--------gtgcatgcctctagcatgaagtcagacaa
>GS_C115a
aaccaatggcctcctgaacgtgcgttgcactcttggga----tttcctgagagtatg--tctgcttcagtgcttaac--ttgccccaactt------tgcaagcaggatgtgt-ttctgcc-ttgcgttcttatgagctattg----ccct-----------------------------------------ctgag-ccaatggctt-gttaattgcttggttcttgcaaaatgcttt----gcgcg--ctgttattcaag----tttcta-ccttt--gtggttt----------tacttgac---tg--acgctgctcat----------gcttgcaacc-gctgggatgcag--------gtgcatgcctctagcatgaagtcagacaa
>GS_C101
aaccaatggcctcctgaacgtgcgttgcactcttggga----tttcctgagagtatg--tctgcttcagtgcttaac--ttgccccaactt------tgcaagcaggatgtgt-ttctgcc-ttgcgttcttatgagctattg----ccct-----------------------------------------ctgag-ccaatggctt-gttaattgcttggttcttgcaaaatgcttt----gcgcg--ctgttattcaag----tttcta-ccttc--gtggttt----------tacttgag---tg--atgctgctcat----------gcttgcaacc-gctgggatgcag--------gtgcatgcctctagcatgaactcagacaa
>GS_Cspd
aaccaatggcctcctgaacgtgcgttgcactcttggga----tttcctgagagtatg--tctgcttcagcgcttaac--ttgccccaactt------tgcaagcaggatgtgt-ttctgcc-ttgcgttcttatgagctattg----ccct-----------------------------------------ctgag-ccaatggctt-gttaattgcttggttcttgcaaaatgcttt----gcgcg--ctgctattcagg----tttcta-ccttc--gtggttt----------tacttgag---tg--acgctgctcat----------gcttgcaacc-gctgggatgcag--------gtgcatgcctctagcatgaagtcagacaa
>GS_C18
aaccaatggcctcctgaacgtgcgttgcactcttggga----tttcctgagagtatg--tctgcttcagtgcttaac--ttgccccaactt------tgcaagcaggatgtgt-ttctgcc-ttgcgttcttatgagctattg----ccct-----------------------------------------ctgag-ccaatggctt-gttaattgcttggttcttgcaaaatgcgtt----gcgcg--ctgttattcagg----tttcta-ccttc--gtggttt----------tacttgag---tg--acgctgctcat----------gcttgcaacc-gctgggatgcag--------gtgcatgcctctagcatgaagtcagacaa
>GS_C#
aaccaatggcctcctgaacgtgcgttgcactcttggga----tttcctgagagtatg--tctgcttcagtgcttaac--ttgccccaactt------tgcaagcaggatgtgt-ttctgcc-ttgcgttcttatgagctattg----ccct-----------------------------------------ctgag-ccaatggctt-gttaattgcttggttcttgcaaactgcttt----gcgcg--ctgttattcagg----tttcta-ccttc--gtggttt----------tacttgag---tg--acgctgctcat----------gcttgcaacc-gctgggatgcag--------gtgcatgcctctagcatgaagtcagacaa
>GS_C16
aaccaatggcctcctgaacgtgcgttgcactcttggga----tttcctgagagtatg--tctgcttcagtacttaac--ttgccccaactt------tgcaagcaggatgtgt-ttctgcc-ttgcgttcttatgagctattg----ccct-----------------------------------------ctgag-ccaatggctt-gttaattgcttggttcttgcaaactgcttt----gcgcg--ctgttattcaag----tttcta-ccttc--gtggttt----------tacttgag---tg--acgctgctcat----------gcttgcaacc-gctgggatgcag--------gtgcatgcctctagcatgaagtcagacaa
>GS_C16a
aaccaatggcctcctgaacgtgcgttgcactcttggga----tttcctgagagtatg--tctgcttcagtacttaac--ttgccccaactt------tgcaagcaggatgtgt-ttctgcc-ttgcgttcttatgagctattg----ccct-----------------------------------------ctgag-ccaatggctt-gttaattgcttggttcttgcaaactgcttt----gcgcg--ctgttattcaag----tttcta-ccttc--gtggttt----------tacttgag---ta--acgctgctcat----------gcttgcaacc-gctgggatgcag--------gtgcatgcctctagcatgaagtcagacaa
>GS_C1j
aaccaatggcctcctgaacgtgcgttgcactcttggga----tttcctgagagtatg--tctgcttcagtgcttacc--ttgccccaactt------tgcaagcaggatgtgt-ttctgcc-ttgcgttcttatgagctattg----ccct-----------------------------------------ctgag-ccaatggctt-gttaattgcttggttcttgcaaaatgcttt----gcgcg--ctgttattcagg----tttcta-ccttc--gtggttt----------tacttgag---tg--acgctgctcat----------gcttgcaacc-gctgggatgcag--------gtgcatgcctctagcatgaagtcagacaa
>GS_C6
aaccaatggcctcctgaacgtgcgttgcactcttggga----tttcctgagagtatg--tctgcttcagtgcttacc--ttgccccaactt------tgcaagcaggatgtgt-ttctgcc-ttgcgtgcttatgagctattg----ccct-----------------------------------------ctgag-ccaatggctt-gttaattgcttggttcttgcaaaatgcttt----gcgcg--ctgttattcaag----tttcta-ccttc--gtggttt----------tacttgag---tg--acgctgctcat----------gcttgcaacc-gctgggatgcag--------gtgcatgcctctagcatgaagtcagacaa
>GS_C38
aaccaatggcctcctgaacgtgcgttgcactcttggga----tttcctgagagtatg--tctgcttcagtgcttaac--ttgccccaactt------tgcaagcaggatgtgt-ttctgcc-ttgtgttcttatgagctattg----ccct-----------------------------------------ctgag-ccaatggctt-gttaattgcttggttcttgcaaaatgcttt----gcgcg--ctgttattcaag----tttcta-ccttc--gtggttt----------tacttgag---tg--acgctgcacat----------gcttgcaacc-gctgggatgcag--------gtgcatgcctctagcatgaagtcagacaa
>GS_C3ff
aatcaatggcctcctgaacgtgcgttgcactcttggga----tttcctgagagtatg--tctgcttcagtgcttaac--ttgccccaactt------tgcaagcaggatgtgt-ttctgcc-ttgcgtgcttatgagctattg----ccct-----------------------------------------ctgag-ccaatggctt-gttacttgcttggttcttgcaaaatgcttt----gcgcg--ctgttattcaag----tttcta-ccttc--gtggttt----------tacttgag---tg--acgctgctcat----------gcttgcaacc-gctgggatgcag--------gtgcatgcctctagcatgaagtcagacaa
>GS_C3n
aatcaatggcctcctgaacgtgcgttgcactcttggga----tttcctgagagtatg--tctgcttcagtgcttaac--ttgccccaactt------tgcaagcaggatgtgt-ttctgcc-ttgcgttcttatgagctattg----ccct-----------------------------------------ctgag-ccaatggctt-gttacttgcttggttcttgcaaaatgcttt----gcgcg--ctgttattcaag----tttcta-ccttc--gtggttt----------tacttgag---tg--acgctgctcat----------gcttgcaacc-gctgggatgcag--------gtgcatgcctctagcatgaagtcagacaa
>GS_C54a
aatcaatggcctcctgaacgtgcgttgcactcttggga----tttcctgagagtatg--tctgcttcagtgcttaac--ttgccccaactt------tgcaagcaggatgtgt-ttctgcc-ttgcgttcttatgagctattg----ccct-----------------------------------------ctgag-ccaatggctt-gttacttgcttggttcttgcaaaatgcttt----gcgcg--ctgttattcaag----tttcta-ccttc--gtggttt----------tacttgag---tg--acactgctcat----------gcttgcaacc-gctgggatgcag--------gtgcatgcctctagcatgaagtcagacaa
>GS_C3t
aaccaatggcctcctgaacgtgcgttgcactcttggga----tttcctgagagtatg--tctgcttcagtgcttaac--ttgccccaactt------tgcaagcaggatgtgt-ttctgcc-ttgcgttcttatgagctattg----ccct-----------------------------------------ctgag-ccaatggctt-gttacttgcttggttcttgcaaaatgcttt----gcgcg--ctgttattcaag----tttcta-ccttc--gtggttt----------tacttgag---tg--acgctgctcat----------gcttgcaaac-gctgggatgcag--------gtgcatgcctctagcatgaagtcagacaa
>GS_C75
aaccaatggcctcctgaacgtgcgttgcactcttggga----tttcctgagagtatg--tctgcttcagtgcttaac--ttgccccaactt------tgcaagcaggatgtgt-ttctgcc-ttgcggttttatgagctattg----ccct-----------------------------------------ctgag-ccaatggctt-gttaattgcttggttcttgcaaaatgcttt----gcgcg--ctgttattcaag----tttcta-ccttc--gtggttt----------tacttgag---tg--acgctgctcat----------gcttgcaacc-gctgggatgcag--------gtgcatgcctctagcatgaagtcagacaa
>GS_C40
aaccaatggcctcctgaacgtgcgttgcactcttggga----tttcctgagagtatg--tctgcttcagtgcttaac--ttgccccaactt------tgcaagcaggatgtgt-ttctgcc-ttgcgttcttatgagctattg----ccct-----------------------------------------ctgag-ccaatggctt-gttaattgcttggttctggcaaaatgcttt----gcgcg--ctgttattcaag----tttcta-ccttc--gtggttt----------tacttgag---tg--acgctgctcat----------gcttgcgacc-gctgggatgcag--------gtgcatgcctctagcatgaagtcagacaa
>GS_C40a
aaccaatggcctcctgaacgtgcgttgcactcttggga----tttcctgagagtatg--tctgcttcagtgcttaac--ttgccccaactt------tgcaagcaggatgtgt-ttctgcc-ttgcattcttatgagctattg----ccct-----------------------------------------ctgag-ccaatggctt-gttaattgcttggttctggcaaaatgcttt----gcgcg--ctgttattcaag----tttcta-ccttc--gtggttt----------tacttgag---tg--acgctgctcat----------gcttgcgacc-gctgggatgcag--------gtgcatgcctctagcatgaagtcagacaa
>GS_C94
aaccaatggcctcctgaacgtgcgttgcactcttggga----tttcctgagagtatg--tctgcttcagtgcttaac--ttgccccaactt------tgcaagcaggatgtgt-ttctgcc-ttgcgttcttatgagccattg----ccct-----------------------------------------ctgag-ccaatggcgt-gttaattgcttggttcttgcaaaatgcttt----gcgcg--ctgttattcaag----tttcta-ccttc--gtggttt----------tacttgag---tg--acgctgctcat----------gcttgcaacc-gctgggatgcag--------gtgcatgcctctagcatgaagtcagacaa
>GS_C94a
aaccaatggcctcctgaacgtgcgttgcactcttggga----tttcctgagagtatg--tctgcttcagtgcttaac--ttgctccaactt------tgcaagcaggatgtgt-ttctgcc-ttgcgttcttatgagccattg----ccct-----------------------------------------ctgag-ccaatggcgt-gttaattgcttggttcttgcaaaatgcttt----gcgcg--ctgttattcaag----tttcta-ccttc--gtggttt----------tacttgag---tg--acgctgctcat----------gcttgcaacc-gctgggatgcag--------gtgcatgcctctagcatgaagtcagacaa
>GS_C37
aaccaatggcctcctgaacgtgcgttgcactcttggga----tttcctgagagtatg--tctgcttcagtgcttaac--ttgtcccaactt------tgcaagcaggatgtgt-ttctgcc-ttgcgttcttatgagctattg----ccct-----------------------------------------ctgag-ccaatggctt-gttaattacttggttcttgcaaaatgcttt----gcgcg--ctgttattcagg----tttcta-ccttc--gtggttt----------tacttgag---tg--acgctgctcgt----------gcttgcaacc-gctgggatgcag--------gtgcatgcctctagcatgaagtcagacaa
>GS_C1c.C45
aaccaatggcctcctgaacgtgcgttgcactcttggga----tttcctgagagtatg--tctgcttcagtgcttaac--ttgccccaactt------tgcaagcaggatgtgt-ttctgcc-ttgcgttcttatgagctattg----ccct-----------------------------------------ctgag-ccaatggctt-gtgaattgcttggttcttgcaaaatgcttt----gcgcg--ctgttattcagg----tttcta-ccttc--gtggttt----------tacttgag---tg--acgctgctcat----------gcttgcaacc-gctgggatgcag--------gtgcatgcctctagcatgaagtcagacaa
>GS_C3.12
aaccaatggcctcctgaacgtgcgttgcactcttggga----tttcctgagagtatg--tctgcttcagtgcttaac--ttgccccaactt------tgcaagcaggatgtgt-ttctgcc-ttgcgttcttatgagctattg----ccct-----------------------------------------ctgag-ccaatggctt-gtgaattgcttggttcttgcaaaatgcttt----gcgcg--ctgttattcaag----tttcta-ccttc--gtggttt----------tacttgag---tg--acgctgctcat----------gcttgcaacc-gctgggatgcag--------gtgcatgcctctagcatgaagtcagacaa
>GS_C4
aaccaatggcctcctgaacgtgcgttgcactcttggga----tttcctgagagtatg--tttgcttcagtgcttaac--ttgccccaactt------tgcaagcaggatgtgt-ttctgcc-ttgcgttcttatgagctattg----ccct-----------------------------------------ctgag-ccaatggctt-gtgaattgcttggttcttgcaaaatgcttt----gcgcg--ctgttattcagg----tttcta-ccttc--gtggttt----------tacttgag---tg--acgctgctcat----------gcttgcaacc-gctgggatgcag--------gtgcatgcctctagcatgaagtcagacaa
>GS_C42
aatcaatggcctcctgaacgtgcgttgcactcttggga----tttcctgagagtatg--taatcaatggcctcctgaacgtgcgttgcactcttggga----tttcctgagagtatg--tctgcttcagtgcttaac--ttgccccaactt------tgcaagcaggatgtgt-ttctgcctgcttcagtgcttaac--ttgccccaactt------tgcaagcaggatgtgt-ttctgcc-ttgcgttcttatgagctattg----ccct-----------------------------c-ttgcgttcttatgcgctattg----ccct-----------------------------------------ctgag-ccaatggctt-gtgaattgcttggttcttgcaaaatgcttt-------------ctgag-ccaatggctt-gtgaattgcttggttcttgcaaaatgcttt----gcgcg--ctgttattcagg----tttcta-ccttc--gtggttt----------tac---gcgcg--ctgttattcagg----tttcta-ccttc--gtggttt----------tacttgag---tg--acgctgctcat----------gcttgcaacc-gctgggatgcag----ttgag---tg--acgctgctcat----------gcttgcaacc-gctgggatgcag--------gtgcatgcctctagcatgaagtcagacaa----gtgcatgcctctagcatgaagtcagacaa
>GS_C45.3
aaccaatggcctcctgaacgtgcgttgcactcttggga----tttcctgagagtatg--tctgcttcagtgcttaac--ttgccccaactt------tgcaagcaggatgtgc-ttctgcc-ttgcgttcttatgagctattg----ccct-----------------------------------------ctgag-ccaatggctt-gtgaattgcttggttcttgcaaaatgcttt----gcgcg--ctgttattcagg----tttcta-ccttc--gtggttt----------tacttgag---tg--acgctgctcat----------gcttgcaacc-gctgggatgcag--------gtgcatgcctctagcatgaagtcagacaa
>GS_C67
aaccaatggcctcctgaacgtgcgttgcactcttggga----tttcctgagagtatg--tctgcttcagtgcttaac--ttgccccaactt------tgcaagcaggatgtgt-ttctgcc-ttgcgttcttatgagctattg----ccct-----------------------------------------ccgag-ccaatggctt-gtgaattgcttggttcttgcaaaatgcttt----gcgcg--ctgttattcagg----tttcta-ccttc--gtggttt----------tacttgag---tg--acgctgctcat----------gcttgcaacc-gctgggatgcag--------gtgcatgcctctagcatgaagtcagacaa
>GS_C44
aaccaatggcctcctgaacgtgcgttgcactcttggga----tttcctgagagtatg--tctgcttcagtgcttaac--ttgccccaactt------tgcaagcaggatgtgt-ttctgcc-ttgcgttcttatgagctattg----ccct-----------------------------------------ctgag-ccaatggctt-gtgaattgcttggttcttgcaaaatgcttt----gtgcg--ctgttattcagg----tttcta-ccttc--gtggttt----------tacttgag---tg--acgctgctcat----------gcttgcaacc-gctgggatgcag--------gtgcatgcctctagcatgaagtcagacaa
>GS_C44a
aaccaatggcctcctgaacgtgcgttgcactcttggga----tttcctgagagtatg--tctgcttcagtgcttaac--ttgccccaactt------tgcaagcaggatgtgt-ttctgcc-ttgcgttcttatgagctattg----ccct-----------------------------------------ctgag-ccaatggctt-gtgaattgcttggttcttgcaaaatgcttt----gtgcg--ctgttattcagg----tttcta-ccttc--gtggttt----------tacttgag---tg--atgctgctcat----------gcttgcaacc-gctgggatgcag--------gtgcatgcctctagcatgaagtcagacaa
>GS_C45a
aaccaatggcctcctgaacgtgcgttgcactcttggga----tttcctgagagtatg--tctgcttcagtgcttaac--ttgctccaactt------tgcaagcaggatgtgt-ttctgcc-ttgcgttcttatgagctattg----ccct-----------------------------------------ctgag-ccaatggctt-gtgaattgcttggttcttgcaaaatacttt----gtgcg--ctgttattcagg----tttcta-ccttc--gtggttt----------tacttgag---tg--acgctgctcat----------gcttgcaacc-gctgggatgcag--------gtgcatgcctctagcatgaagtcagacaa
>GS_C47
aaccaatggcctcctgaacgtgcgttgcactcttggga----tttcctgagagtatg--tctgcttcagtgcttaac--ttgccccaactt------tgcaagcaggatgtgt-ttctgcc-ttgcgttcttatgagctattg----ccct-----------------------------------------ctgcg-ccaatggctt-gtgaattgcttggttcttgcaaaatgcttt----gtgcg--ctgttattcagg----tttcta-ccttc--gtggttt----------tacttgag---tg--acgctgctcat----------gcttgcaacc-gctgggatgcag--------gtgcatgcctctagcatgaagtcagacaa
>GS_C1d
aatcaatggcctcctgaacgtgcgttgcactcttggga----tttcctgagagtatg--tctgcttcagtgcttaac--ttgccccaactt------tgcaagcaggatgtgt-ttctgcc-ttgcgttcttatgagctattg----ccct-----------------------------------------ctgag-ccaatggctt-gtgaattgcttggttcttgcaaaatgcttt----gcgcg--cggttattcagg----tttcta-ccttc--gtggttt----------tacttgag---tg--acgctgctcat----------gcttgcaacc-gctgggatgcag--------gtgcatgcctctagcatgaagtcagacaa
>GS_C1t
aaccaatggcctcctgaacgtgcgttgcactcttggga----tttcctgagagtatg--tctgcttcagtgcttaac--ttgccccaactt------tgcaagcaggatgtgt-ttctgcc-ttgcgttcttatgagctattg----ccct-----------------------------------------ctgag-ccaatggctt-gtgaattgcttggttcttgcaaaatgcttt----gcgcg--cggttattcagg----tttcta-ccttc--gtggttt----------tacttgag---tg--acgctgctcat----------gcttgcaacc-gctgggatgcag--------gtgcatgcctctagcatgaagtcagacaa
>GS_C9
aaccaatggcctcctgaacgtgcgttgcactcttggga----tttcctgagagtatg--tctgcttcagtgcttaac--ttgccccaactt------tgcaagcaggatgtgt-ttctgcc-ttgcattcctatgagctattg----ccct-----------------------------------------ctgag-ccaatggctt-gtgaattgcttggttcttgcaaaatgcttt----gcgcg--ctgttattcagg----tttcta-ccttc--gtggttt----------tacttgag---tg--acgctgctcat----------gcttgcaacc-gctgggatgcag--------gtgcatgcctctagcatgaagtcagacaa
>GS_C1k
aaccaatggcctcctgaacgtgcgttgcactcttggga----tttcctgagagtatg--tctgcttcagtgcttaac--ttgccccaactt------tgcaagcaggatgtgt-ttctgcc-ttgcgttcttatgagctattg----ccct-----------------------------------------ctgag-ccaatggctt-gtgaattgcttggttcttgcaaaatgcttt----gcgcg--ctgttattcagg----tttcta-ccttc--gtggttt----------tacttgag---tg--acgctgctcat----------gcttgcaacc-gctgggatgcac--------gtgcatgcctctagcatgaagtcagacaa
>GS_C10
aaccaatggcctcctgaacgtgcgttgcactcttggga----tttcctgagagtatg--tctgcttcagtgcttaac--ttgccccaactt------tgcaagcaggatgtgt-ttctgcc-ttgcgttcttatgagctattg----ccct-----------------------------------------ctgag-ccaatggctt-gtgaattgcttggttcttgcaaaatgcttt----gcccg--ctgttattcagg----tttcta-ccttc--gtggttt----------tacttgag---tg--acgctgctcat----------gcttgcaacc-gctgggatgcag--------gtgcatgcctctagcatgaagtcagacaa
>GS_C10a
aaccaatggcctcctgaacgtgcgttgcactcttggga----tttcctgagagtatg--tctgcttcagtgcttaac--ttgccccaactt------tgcaagcaggatgtgt-ttctgcc-ttgcgttcttatgagctattg----ccct-----------------------------------------ctgcg-ccaatggctt-gtgaattgcttggttcttgcaaaatgcttt----gcccg--ctgttattcagg----tttcta-ccttc--gtggttt----------tacttgag---tg--acgctgctcat----------gcttgcaacc-gctgggatgcag--------gtgcatgcctctagcatgaagtcagacaa
>GS_C46
aaccaatggcctcctgaacgtgcgttgcactcttggga----tttcctgagagtatg--tctgcttcagtgcttaac--ttgccccaactt------tgcaagcaggatgtgt-ttctgcc-ttgcgttcttatgagctattg----ccct-----------------------------------------ctgag-ccaatggctt-gtgaattgcttggttcttgcaaaatgctat----gcgcg--ctgttattcagg----tttcta-ccttc--gtggttt----------tacttgag---tg--acgctgctcat----------gcttgcaacc-gctgggatgcag--------gtgcatgcctctagcatgaagtcagacaa
>GS_C46a
aaccaatggcctcctgaacgtgcgttgcactcttggga----tttcctgagagtatg--tctgcttcagtgcttaac--ttgccccaactt------tgcaagcaggacgtgt-ttctgcc-ttgcgttcttatgagctattg----ccct-----------------------------------------ctgag-ccaatggctt-gtgaattgcttggttcttgcaaaatgctat----gcgcg--ctgttattcagg----tttcta-ccttc--gtggttt----------tacttgag---tg--acgctgctcat----------gcttgcaacc-gctgggatgcag--------gtgcatgcctctagcatgaagtcagacaa
>GS_C43
aatcaatggcctcctgaacgtgcgttgcactcttggga----tttcctgagagtatg--tctgcttcagtgcttaac--ttgccccaactt------tgcaagcaggatgtgt-ttctgcc-ttgcgttcttatgagttattg----tcct-----------------------------------------ctgag-ccaatggctt-gtgaattgcttggttcttgcaaaatgcttt----gcgcg--ctgttattcagg----tttcta-ccttc--gtggttt----------tacttgag---tg--acgctgctcat----------gcttgcaacc-gctgggatgcag--------gtgcatgcctctagcatgaagtcagacaa
>GS_C42a
aatcaatggcctcctgaacgtgcgttgcactcttggga----tttcctgagagtatg--tctgcttcagtgcttaac--ttgccccaactt------tgcaagcaggatgtgt-ttctgcc-ttgcgttcttatgcgctattg----ccct-----------------------------------------ctgag-ccaatggctt-gtgaattgcttggttcttgcaaaatgcttt----gcgcg--ctgttattcagg----tttcta-ccttc--gtggttt----------tacttgag---tg--acgctgctcat----------gcttgcaacc-gctgggatgcag--------gtgcatgcctctagcatgaagtcagacaa
>GS_C42b
aatcaatggcctcctgaacgtgcggtgcactcttggga----tttcctgagagtatg--tctgcttcagtgcttaac--ttgccccaactt------tgcaagcaggatgtgt-ttctgcc-ttgcgttcttatgcgctattg----ccct-----------------------------------------ctgag-ccaatggctt-gtgaattgcttggttcttgcaaaatgcttt----gcgcg--ctgttattcagg----tttcta-ccttc--gtggttt----------tacttgag---tg--acgctgctcat----------gcttgcaacc-gctgggatgcag--------gtgcatgcctctagcatgaagtcagacaa
>GS_C82
aaccaatggcctcctgaacgtgcgttgcactcttggga----tttcctgagagtatg--tctgcttcagtgcttaac--ttgcctcaattt------tgcaagcaggatgtgt-ttctgcc-ttgcgttcttatgagccattg----ccct-----------------------------------------ctgag-ccaatggctt-gtgaattgcttggttcttgcaaaatgcttt----gcgcg--ctgttattcagg----tttcta-ccttc--gtggttt----------tacttgag---tg--acgctgctcat----------gcttgcaacc-gctgggatgcag--------gtgcatgcctctagcatgaagtcagacaa
>GS_C82b
aaccaatggcctcctgaacgtgcgttgcactcttggga----tttcctgagagtatg--tctgcttcagtgcttaac--ttgcctcaattt------tgcaagcaggatgtgt-ttctgcc-ttgcgttcttatgagccattg----ccct-----------------------------------------ctgag-ccaatggctt-gtgaattgcttggttcttgcaaaatgcttt----gcgcg--ctgttattcagg----tttcta-ccttc--gtggttt----------tacttgag---tg--acgctgctcat----------gcttgcaacc-gctgggatgcag--------gtgcatgcctctagcatgaagtcagacaa
>GS_C112
aaccaatggcctcctgaacgtgcgttgcactcttggga----tttcctgagagtagg--tctgcttcagtgcttaac--ttgccccaactt------tgcaagcaggatgtgt-ttctgcc-ttgcgttcttatgagctattg----ccct-----------------------------------------ctgag-ccaatggctt-gtgaattgcttggttcttgcaaaatgcttt----gcgcg--ctgttattcagg----tttcta-ccttc--gtggttt----------tacttgag---tg--acgctgctcgt----------gcttgcaacc-gctgggatgcag--------gtgcatgcctctagcatgaagtcagacaa
>GS_C120
aaccaatggcctcctgaacgtgcgttgcactcttggga----tttcctgagagtatg--tctgcttcagtgcttaac--ttgccccaactt------tgcaagcaggatgtgt-ttctgcc-ttgcgtgcttatgagctattg----ccct-----------------------------------------ctgag-ccaatggttt-gtgaattgcttggttcttgcaaaatgcttt----gcgcg--ctgttattcagg----tttcta-ccttc--gtggttt----------tacttgag---tg--acgctgctcat----------gcttgcaacc-gctgggatgcag--------gtgcatgcctctagcatgaagtcagacaa
>GS_C120a
aaccaatggcgtcctgaacgtgcgttgcactcttggga----tttcctgagagtatg--tctgcttcagtgcttaac--ttgccccaactt------tgcaagcaggatgtgt-ttctgcc-ttgcgtgcttatgagctattg----ccct-----------------------------------------ctgag-ccaatggttt-gtgaattgcttggttcttgcaaaatgcttt----gcgcg--ctgttattcagg----tttcta-ccttc--gtggttt----------tacttgag---tg--acgctgctcat----------gcttgcaacc-gctgggatgcag--------gtgcatgcctctagcatgaagtcagacaa
>GS_C33.1
aaccaatggcctcctgaacgtgcgttgcactcttggga----tttcctgagagtatg--tctgcttcagtgcttaac--ttgccccaactt------tgcaagcaggatgtgt-ttctgcc-ttgcgttcttatgagctattg----ccct-----------------------------------------ctgag-ccaatggctt-gttaattgcttgggtcttgcaaaatgcttt----gcgcg--ctgttattcagg----tttcta-ccttc--atggttt----------tacttgag---tg--acgctgctcat----------gcttgcaacc-gctgggatgcag--------gtgcatgcctctagcatgaagtcagacaa
>GS_C23
aaccaatggcctcctgaacgtgcgttgcactcttggga----tttcctgagagtatg--tctgcttcagtgcttaac--ttgccccaactt------tgcaagcaggatgtgt-gtctgcc-ttgcgttcttatgcgctattg----ccct-----------------------------------------ctgag-ccaatggctt-gttaattgcttggttcttgcaaaatgcttt----gcgcg--ctgttattcagg----tttcta-ccttc--gtggttt----------tacttgag---tg--acgctgctcat----------gcttgcaacc-gctgggatgcag--------gtgcatgcctctagcatgaagtcagacaa
>GS_C20
aaccaatggcctcctgaacgtgcgttgcactcttgggt----tttcctgagagtatg--tctgcttcagtgcttaac--ttgccccaactt------tgcaagcaggatgtgt-ttctgcc-ttgcgttcttatgagctattg----ctct-----------------------------------------ctgag-ccaatggctt-gtcaattgcttggttcttgcaaaatgcttt----gcgcg--ctgttattcaag----tttcta-ccttc--gtggttt----------tacttgag---tg--acgctgctcat----------gcttgcaacc-gctgggatgcag--------gtgcatgcctctagcatgaagtcagacaa
>GS_C1#
aaccaatggcctcctgaacgtgcgttgcacccttggga----tttcctgagagtatg--tctgcttcagtgcttaac--ttgctccaactt------tgcaagcaggatgtgt-ttctgcc-ttgcgttcttatgagctattg----cctt-----------------------------------------ctgcg-ccaatggctt-gttaattgcttggttcttgcaaaatgcttt----gcgcg--ctgttattcaag----tttcta-ccttc--gcggttt----------tacttgag---tg--acgctgctcat----------gcttgcaacc-gctgggatgcag--------gtgcatgcctctagcatgaagtcagacaa
>GS_C15
aaccaatggcctcctgaacgtgcgttgcacccttggga----tttcctgagagtatg--tctgcttcagtgcttaac--ttgccccaactt------tgcaagcaggatgtgt-ttctgcc-ttgcgttcttatgagctattg----cctt-----------------------------------------ctgcg-ccaatggctt-gttaattgcttggttcttgcaaaatgcttt----gcgcg--ctgttattcaag----tttcta-ccttc--gcggttt----------tacttgag---tg--acgctgctcat----------gcttgcaacc-gctgggatgcag--------gtgcatgcctctagcatgaagtcagacaa
>GS_C15g
aaccaatggcctcctgaacgtgcgttgcacccttggga----tttcctgagagtatg--tctgcttcagtgcttaac--ttgccctaactt------tgcaagcaggatgtgt-ttctgcc-ttgcgttcttatgagctattg----cctt-----------------------------------------ctgcg-ccaatggctt-gttaattgcttggttcttgcaaaatgcttt----gcgcg--ctgttattcaag----tttcta-ccttc--gcggttt----------tacttgag---tg--acgctgctcat----------gcttgcaacc-gctgggatgcag--------gtgcatgcctctagcatgaagtcagacaa
>GS_C15i
aaccaatggcctcctgaacgtgcgttgcacccttggga----tttcctgagagtatg--tctgcttcagtgcttaac--ttgccccaactt------tgcaagcaggatgtgt-ttctgcc-ttgcgttcttatgagctattg----cctt-----------------------------------------ctgcg-ccaatggctt-gttaattgctcggttcttgcaaaatgcttt----gcgcg--ctgttattcaag----tttcta-ccttc--gcggttt----------tacttgag---tg--acgctgctcat----------gcttgcaacc-gctgggatgcag--------gtgcatgcctctagcatgaagtcagacaa
>GS_C15j
aaccaatggcctcctgaacgtgcgttgcacccttggga----tttcctgagagtatg--tctgcttcagtgcttaac--ttgccccaactt------tgcaagcaggatgtgt-ttctgcc-ttgcgttcttatgagctattg----cctt-----------------------------------------ctgcg-ccaatggctt-gttaattgcttggttcttgcaaaatgcttt----gcgcg--ctgttattcaag----tttcta-ccttc--gcggttt----------tacttgag---tg--acgctgctcgt----------gcttgcaacc-gctgggatgcag--------gtgcatgcctctagcatgaagtcagacaa
>GS_C15L
aaccaatggcctcctgaacgtgcgttgcacccttggga----tttcctgagagtatg--tctgcttcagtgcttaac--ttgccccaactt------tgcaagcaggatgtgt-ttctgcc-ttgtgttcttatgagctattg----cctt-----------------------------------------ctgcg-ccaatggctt-gttaattgcttggttcttgcaaaatgcttt----gcgcg--ctgttattcaag----tttcta-ccttc--gcggttt----------tacttgag---tg--acgctgctcat----------gcttgcaacc-gctgggatgcag--------gtgcatgcctctagcatgaagtcagacaa
>GS_C15.1
aaccaatggcctcctgaacgtgcgttgcacccttggga----tttcctgagagtatg--tctgcttcagtgcttaac--ttgccccaactt------tgcaagcaggatgtgc-ttctgcc-ttgcgttcttatgagctattg----cctt-----------------------------------------ctgcg-ccaatggctt-gttaattgcttggttcttgcaaaatgcttt----gcgcg--ctgttattcaag----tttcta-ccttc--gcggttt----------tacttgag---tg--acgctgctcat----------gcttgcaacc-gctgggatgcag--------gtgcatgcctctagcatgaagtcagacaa
>GS_C15.8
aaccaatggcctcctgaacgtgcgttgcacccttggga----tttcctgagagtatg--tctgcttcagtacttaac--ttgccccaactt------tgcaagcaggatgtgt-ttctgcc-ttgcgttcttatgagctattg----cctt-----------------------------------------ctgcg-ccaatggctt-gttaattgcttggttcttgcaaaatgcttt----gcgcg--ctgttattcaag----tttcta-ccttc--gcggttt----------tacttgag---tg--acgctgctcat----------gcttgcaacc-gctgggatgcag--------gtgcatgcctctagcatgaagtcagacaa
>GS_C15.9
aaccaatggcctcctgaacgtgcgttgcacccttggga----tttcctgagagtatg--tctgcttcagtgcttaac--ttgccccaactt------tgcaagcaggatgtgt-ttctgcc-ttgcgttcttatgagctattg----cctt-----------------------------------------ctgcg-ccaatggctt-gttaattgcttggttcttgcaaaatgcttt----gcgcg--ctgttattcaag----tttcta-ccttt--gcggttt----------tacttgag---tg--acgctgctcat----------gcttgcaacc-gctgggatgcag--------gtgcatgcctctagcatgaagtcagacaa
>GS_C60
aaccaatggcctcctgaacgtgcgttgcacccttggga----tttcctgagagtatg--tctgcttcagtgcttaac--ttgccccaactt------tgcaagcaggatgtgt-ttctgcc-ttgcgttcttatgagctactg----cctt-----------------------------------------ctgcg-ccaatggctt-gttaattgcttggttcttgcaaaatgcttt----gcgcg--ctgttattcaag----tttcta-ccttc--gcggttt----------tacttgag---tg--acgctgctcat----------gcttgcaacc-gctgggatgcag--------gtgcatgcctctagcatgaagtcagacaa
>GS_C15a
aaccaatggcctcctgaacgtgcgttgcacccttggga----tttcctgagagtatg--tctgcttcagtgcttaac--ttgccccaactt------tgcaagcaggatgtgt-ttctgcc-ttgcgttcttatgagctattg----cctt-----------------------------------------ctgcg-ccaatggctt-gttaattgcttggttcttgcaaaatgcttt----gcgcg--ctgttattcaag----tttcta-ccttc--gtggttt----------tacttgag---tg--acgctgctcat----------gcttgcaacc-gctgggatgcag--------gtgcatgcctctagcatgaagtcagacaa
>GS_C15.3
aaccaatggcttcctgaacgtgcgttgcacccttggga----tttcctgagagtatg--tctgcttcagtgcttaac--ttgccccaactt------tgcaagcaggatgtgt-ttctgcc-ttgcgttcttatgagctattg----cctt-----------------------------------------ctgcg-ccaatggctt-gttaattgcttggttcttgcaaaatgcttt----gcgcg--ctgttattcaag----tttcta-ccttc--gtggttt----------tacttgag---tg--acgctgctcat----------gcttgcaacc-gctgggatgcag--------gtgcatgcctctagcatgaagtcagacaa
>GS_C15.2
aaccaatggcttcctgaacgtgcgttgcacccttggga----tttcctgagagtatg--taaccaatggcctcctgaacgtgcgttgcacccttggga----tttcctgagagtatg--tctgcttcagtgcttaac--ttgccccaactt------tgcaagcaggatgtgt-ttctgcctgcttcagtgcttaac--ttgccccaactt------tgcaagcaggatgtgt-ttctgcc-ttgcgttcttatgagctattg----cctt-----------------------------c-ttgcgtgcttatgacctattg----cctt-----------------------------------------ctgcg-ccaatggctt-gttaattgcttggttcttgcaaaatgcttt-------------ctgcg-ccaatggctt-gttaattgcttggttcttgcaaaatgcttt----gcgcg--ctgttattcaag----tttcta-ccttc--gcggttt----------tac---gcgcg--ctgttattcaag----tttcta-ccttc--gcggttt----------tacttgag---tg--acgctgctcat----------gcttgcaacc-gctgggatgcag----ttgag---tg--acgctgctcat----------gcttgcaacc-gctgggatgcag--------gtgcatgcctctagcatgaagtcagacaa----gtgcatgcctctagcatgaagtcagacaa
>GS_C15h
aatcaatggcctcctgaacgtgcgttgcacccttggga----tttcctgagagtatg--tctgcttcagtgcttaac--ttgccccaactt------tgcaagcaggatgtgt-ttctgcc-ttgcgttcttatgagctattg----cctt-----------------------------------------ctgcg-ccaatggctt-gttaattgcttggttcttgcaaaatgcttt----gcgcg--ctgttattcaag----tttcta-ccttc--gcggttt----------tacttgag---tg--acgctgctcat----------gcttgcaacc-gctgggatgcag--------gtgcatgcctctagcatgaagtcagacaa
>GS_C15m
aatcaatggcctcctgaacgtgcgttgcacccttggga----tttcctgagagtatg--tttgcttcagtgcttaac--ttgccccaactt------tgcaagcaggatgtgt-ttctgcc-ttgcgttcttatgagctattg----cctt-----------------------------------------ctgcg-ccaatggctt-gttaattgcttggttcttgcaaaatgcttt----gcgcg--ctgttattcaag----tttcta-ccttc--gcggttt----------tacttgag---tg--acgctgctcat----------gcttgcaacc-gctgggatgcag--------gtgcatgcctctagcatgaagtcagacaa
>GS_C15.4
aagcaatggcctcctgaacgtgcgttgcacccttggga----tttcctgagagtatg--tctgcttcagtgcttaac--ttgccccaactt------tgcaagcaggatgtgt-ttctgcc-ttgcgttcttatgagctattg----cctt-----------------------------------------ctgcg-ccaatggctt-gttaattgcttggttcttgcaaaatgcttt----gcgcg--ctgttattcaag----tttcta-ccttc--gtggttt----------tacttgag---tg--acgctgctcat----------gcttgcaacc-gctgggatgcag--------gtgcatgcctctagcatgaagtcagacaa
>GS_C15.5
aagcaatggcctcctgaacgtgcgttgcacccttggga----tttcctgagagtatg--tctgcttcagtgcttaac--ttgccccaactt------tgcaagcaggatgcgt-ttctgcc-ttgcgttcttatgagctattg----cctt-----------------------------------------ctgcg-ccaatggctt-gttaattgcttggttcttgcaaaatgcttt----gcgcg--ctgttattcaag----tttcta-ccttc--gtggttt----------tacttgag---tg--acgctgctcat----------gcttgcaacc-gctgggatgcag--------gtgcatgcctctagcatgaagtcagacaa
>GS_C15.6
aagcaatggcctcctgaacgtgcgttgcacccttggga----tttcctgagagtatg--tctgcttcagtgcttaac--ttgccccaactt------tgcaagcaggatgtgt-ttctgcc-ttgcgttcttatgagctattg----cctt-----------------------------------------ctgcg-ccaatggctt-gttaattgcttggttcttgcaaaatgcttt----gcgcg--ctgttattcaag----tttcta-ccttc--gcggttt----------tacttgag---tg--acgctgctcat----------gcttgcaacc-gctgggatgcag--------gtgcatgcctctagcatgaagtcagacaa
>GS_C15b
aaccaatggcctcctgaacgtgcgttgcacccttggga----tttcctgagagtctg--tctgcttcagtgcttaac--ttgccccaactt------tgcaagcaggatgtgt-ttctgcc-ttgcgttcttatgagctattg----cctt-----------------------------------------ctgcg-ccaatggctt-gttaattgcttggttcttgcaaaatgcttt----gcgcg--ctgttattcaag----tttcta-ccttc--gcggttt----------tacttgag---tg--acgctgctcat----------gcttgcaacc-gctgggatgcag--------gtgcatgcctctagcatgaagtcagacaa
>GS_C15.7
aaccaatggcctcctgaacgtgcgttgcacccttggga----tttcctgagagtatg--tctgcttcagtgcttaac--ttgccccaactt------tgcaagcaggatgtgt-ttctgcc-ttgcgttcttatgagctattg----cctt-----------------------------------------ctgcg-ccaatggctt-gttaattgcttggttcttgcaaaatgcttt----gcgcg--ctgttattcaag----tttcta-ccttc--gcggttt----------tacttgag---tg--acgctgctcat----------gcttgcaacc-gctgggatgcag--------gtgcatgcctctagcatgaagtcagagaa
>GS_C116
aaccaatggcctcctgaacgtgcgttgcacccttggga----tttcctgagagtatg--tctgcttcagtgcttaac--ttgccccaactt------tgcaagcaggatgtgt-ttctgcc-ttgcgttcttatgagctattg----cctt-----------------------------------------ctgcg-ccaatggctt-gttaattgcttggttcttgcaaaatgcttt----gcgcg--ctgttattcaag----tttcta-ccttc--ccggttt----------tacttgag---tg--acgctgctcat----------gcttgcaacc-gctgggatgcag--------gtgcatgcctctagcatgaagtcagacaa
>GS_C91
aaccaatggcctcctgaacgtgcgttgcactcttggga----tttcctgagagtatg--tctgcttcagtgcttaac--ttgccccaactt------tgcaagcaggatgtgt-ttctgcc-ttgcgttcttatgagctattg----ccct-----------------------------------------ctgcg-ccaatggctt-gttaattgcttggttcttgcaaaatgcttt----gcgcg--ctgttattcaag----tttcta-ccttc--gcggttt----------tacttgag---tg--acgctgctcat----------gcttgcaacc-gctgggatgcag--------gtgcatgcctctagcatgaagtcagacaa
>GS_C91a
aaccaatggcctcctgaacgtgcgttgcactcttggga----tttcctgagagtatg--tctgcttcagtgcttaac--ttgccccaactt------tgcaagcaggatgtgt-ttctgcc-ttgcgttcttatgagctattg----ccct-----------------------------------------ctgcg-ccaatggctt-gttaattgcttggttcttgcaaaatgcttt----gcgcg--ctgttattcaag----tttcta-ccttc--gcggctt----------tacttgag---tg--acgctgctcat----------gcttgcaacc-gctgggatgcag--------gtgcatgcctctagcatgaagtcagacaa
>GS_C91b
aaccaatggcctcctgaacgtgcgttgcactcttggga----tttcctgagagtatg--tctgcttcagtgcttaac--ttgccccaactt------tgcaagcaggatgtgt-ttctgcc-ttgcgttcttatgagctattg----ccct-----------------------------------------ctgcg-ccaatggctt-gttaattgcttggttcttgcaaaatgcttt----gcgcg--ctgttattcaag----tttcta-ccttc--gcgattt----------tacttgag---tg--acgctgctcat----------gcttgcaacc-gctgggatgcag--------gtgcatgcctctagcatgaagtcagacaa
>GS_C91c
aaccaatggcctcctgaacgtgcgttgcactcttggga----tttcctgagagtatg--tctgcttcagtgcttaac--ttgccccaactt------tgcaagcaggatgtgt-ttctgcc-ttgcgttcttatgagctattg----ccct-----------------------------------------ctgcg-ccaatggctt-gttaattgcttggttcttgcaaaatgcttt----gcgcg--ctgttattcgag----tttcta-ccttc--gcggttt----------tacttgag---tg--acgctgctcat----------gcttgcaacc-gctgggatgcag--------gtgcatgcctctagcatgaagtcagacaa
>GS_C91d
aaccaatggcctcctgaacgtgcgttgcactcttggga----tttcctgagagtatg--tctgcttcagtgcttaac--ttgccccaactt------tgcaagcaggatgtgt-ttctgcc-ttgcgttcttatgagctattg----ccct-----------------------------------------ctgcg-ccaatggctt-gttaattgcttggttcttgcaaaatgcttt----gcgcg--ctgttattctag----tttcta-ccttc--gcggttt----------tacttgag---tg--acgctgctcat----------gcttgcaacc-gctgggatgcag--------gtgcatgcctctagcatgaagtcagacaa
>GS_C93a
aaccaatggcctcctgaacgtgcgttgcactcttggga----tttcctgagagtatg--tctgcttcagtgcttaac--ttgccccaactt------tgcaagcaggatgtgt-ttctgcc-ttgcgttcttatgagctattg----cctt-----------------------------------------ttgcg-ccaatggctt-gttaattgcttggttcttgcaaaatgcttt----gcgcg--ctgttattcaag----tttcta-ccttc--gcggttt----------tacttgag---tg--acgctgctcat----------gcttgcaacc-gctgggatgcag--------gtgcatgcctctagcatgaagtcagacaa
>GS_C92
aaccaatggcctcctgaacgtgcgttgcactcttggga----tttcctgagagtatg--tctgcttcagtgcttaac--ttgccccaactt------tgcaagcaggatgtgt-ttctgcc-ttgcgttcttatgagctattg----ccct-----------------------------------------ctgcg-ccaatggctt-gttaattgctcggttcttgcaaaatgcttt----gcgcg--ctgttattcaag----tttcta-ccttc--gtggttt----------tgcttgag---tg--acgctgctcat----------gcttgcaacc-gctgggatgcag--------gtgcatgcctctagcatgaagtcagacaa
>GS_C92a
aaccaatggcctcctgaacgtgcgttgcactcttggga----tttcctgagagtatg--tctgcttcagtgcttaac--ttgccccaactt------tgcaagcaggatgtgt-ttctgcc-ttgcgttcttatgagctattg----ccct-----------------------------------------ctgcg-ccaatggctt-gttaattgctcggttcttgcaaaatgcttt----gcgcg--ctgttattcaag----tttcta-ccttc--gtggttt----------tgcttgag---tg--acgctgctcat----------gcttgcaact-gctgggatgcag--------gtgcatgcctctagcatgaagtcagacaa
>GS_C56a
aaccaatggcctcctgaacgtgcgttgcacccttggga----tttcctgagagtatg--tctgcttcagtgcttaac--ttgccccaactt------tgcaagcaggatgtgt-ttctgcc-ttgcgttcttatgagctattg----cctt-----------------------------------------ctgcg-ccaatggctt-gttaattgcttggttcttgcaaaatgcttt----gcgcg--ctgatattcaag----tttcta-ccttc--gcggttc----------tacttgag---tg--acgctgctcat----------gcttgcaacc-gctgggatgcag--------gtgcatgcctctagcatgaagtcagacaa
>GS_C5
aaccaatggcctcctgaacgtgcgttgcactcttggga----tttcctgagagtatg--tcttcttcagtgcttaac--ttgccccaactt------tgcaagcaggatatgt-ttctgcc-ttgcgttcttatgagctattg----ccct-----------------------------------------ctgcg-ccaatggctt-gttaattgcttggttcttgcaaaatgcttt----gcgcg--ctgttattcaag----tttcta-ccctc--gcggttt----------tacttgag---tg--acgctgctcat----------gcttgcaacc-gctgggatgcag--------gtgcatgcctctagcatgaagtcagacaa
>GS_C56
aaccaatggcctcctgaacgtacgttgcacccttggga----tttcctgagagtatg--tctgcttcagtgcttaac--ttgccccaactt------tgcaagcaggatgtgt-ttctgcc-ttgcgttcttatgagctattg----cctt-----------------------------------------ctgcg-ccaatggctt-gttaattgcttggttcttgcaaaatgcttt----gcgcg--ctgctattcacg----tttcta-ccttc--gcggttt----------tacttgag---tg--acgctgctcat----------gcttgcaacc-gctgggatgcag--------gtgcatgcctctagcatgaagtcagacaa
>GS_C15c
aaccaatggcctcctgaacgtgccttgcacccttggga----tttcctgagagtatg--tctgcttcagtgcttaac--ttgccccaactt------tgcaagcaggatgtgt-ttctgcc-ttgcgttcttatgagctattg----actt-----------------------------------------ctgcg-ccaatggctt-gttaattgcttggttcttgcaaaatgcttt----gcgcg--ctgttattcaag----tttcta-ccttc--gcggttt----------tacttgag---tg--acgctgctcat----------gcttgcaacc-gctgggatgcag--------gtgcatgcctctagcatgaagtcagacaa
>GS_C15d
aaccaatggcctcctgaacgtgccttgcacccttggga----tttcctgagagtatg--tctgcttcagtgcttaac--ttgccccaactt------tgcaagcaggatgtgt-ttctgcc-ttgcgttcttatgagctattg----actt-----------------------------------------ctgcg-ccaatggctt-gttaattgcttggttcttgcaaaatgcttt----gcgca--ctgttattcaag----tttcta-ccttc--gcggttt----------tacttgag---tg--acgctgctcat----------gcttgcaacc-gctgggatgcag--------gtgcatgcctctagcatgaagtcagacaa
>GS_C3k
aaccaatggcctcctgaatgtgcgttgcactcttggga----tttcctgagagtatg--tctgcttcagtgcttaac--ttgccccaactt------tgcaagcaggatgtgt-ttctgcc-ttgcgttcgtatgagctgttg----ccct-----------------------------------------ctgag-ccaatggctt-gttaattgcttggttcttgcaaaatgcttt----gcgcg--ctgttattcaag----tttcta-ccttc--gtggttt----------tacttgag---tg--atgctgctcat----------gcttgcaacc-gctgggatgcag--------gtgcatgcctctagcatgaagtcagacaa
>GS_C35
aaccaatggcctcctgaacgtgcgttgcactcttggga----tttcctgagagtatg--taaccaatggcctcctgaacgtgcgttgcactcttggga----tttcctgagagtatg--taaccaatggcctcctgaacgtgcgttgcactcttggga----tttcctgagagtatg--tctgcttcagtgcttacc--ttgccccaactt------tgcaagcaggatgtgt-ttctgcctgcttcagtgcttaac--ttgccccaactt------tgcaagcaggatgtgt-ttctgcctgcttcagcgcttaac--ttgccccaactt------tgcaagca-------t-ttctgcc-ttgcgttcttatgagctattg----gcct-----------------------------c-ttgcgttcttatgagctattg----gcct-----------------------------c-ttgcgttcttatgagctattg---cctct-----------------------------------------ctgag-ccaatggctt-gttaattgcttggttcttgcaaaatgcttt-------------ctgag-ccaatggctt-gttaattgcttggttcttgcaaaatgcttt-------------ctgag-ccaatggctt-gttaattgcttggttcttgcaaaatgcttt----gcgcg--ctgttattcaag----tgtcta-ccttc--gtggttt----------tac---gcgcg--ctgttattcaag----tgtcta-ccttc--gtggttt----------tac---gcgcg--ctgttattcaag----tttcta-ccttc--gtggttt----------tacttgag---tg--acactgctcat----------gcttgcaacc-gctgggatgcag----ttgag---tg--acactgctcat----------gcttgcaacc-gctgggatgcag----ttgag---tg--acgctgctcat----------gcttgcaacc-gctgggatgcag--------gtgcatgcctctagcatgaagtcagacaa----gtgcatgcctctagcatgaagtcagacaa----gtgcatgcctctagcatgaagtcagacaa
>GS_C35a
aaccaatggcctcctgaacgtgcgttgcactcttggga----tttcctgagagtatg--taatcaatggcctcctgaacgtgcgttgcactcttggga----tttcctgagagtatg--tctgcttcagtgcttacc--ttgccccaactt------tgcaagcaggatgtgt-ttctgcctgcttcagcgcttaac--ttgccccaactt------tgcaagca-------t-ttctgcc-ttgcgttcttatgagctattg----gcct-----------------------------c-ttgcgttcttatgagctattg---cctct-----------------------------------------ctgag-ccaatggctt-gttaattgcttggttcttgcaaaatgcttt-------------ctgag-ccaatggctt-gttaattgcttggttcttgcaaaatgcttt----gcgcg--ctgttattcaag----tgtcta-ccttc--gtggttt----------tac---gcgcg--ctgttattcaag----tttcta-ccttc--gtggttt----------tacttgag---tg--acactgctcat----------gcttgcaacc-gctgggatgcag----ttgag---tg--acgctgctcat----------gcttgcaacc-gctgggatgcag--------gtgcatgcctctagcatgaagtcagacaa----gtgcatgcctctagcatgaagtcagacaa
>GS_C79
aaccaatggcctcctgaacgtgcgtggcactcttggga----tttcctgagagtatg--tctgcttcagtgcttaac--ttgccccaactt------tgcaagcaggatgtgt-ttctgcc-ttgcgttcttatgagctattg----gcct-----------------------------------------ctgag-ccaatggctt-gttaattacttggttcttgcaaaatgcttt----gcgcg--ctgttattcaag----tttcta-ccttc--gtggttt----------tacttgag---tg--acactgctcat----------gcttgcgacc-gctgggatgcag--------gtgcatgcctctagcatgaagtcggacaa
>GS_C107a
aaccaatggcctcctgaacgtgcgttgcactcttggga----tttcctgagagtatg--tctgcttcagtgtttaac--ttgccccaactt------tgcaagcaggatgtgt-ttgtgcc-ttgcgttcttatgagctattg----ccct-----------------------------------------gtgag-ccaatggctt-gttaattgcttggttcttgcaaaatgcttt----gcgcg--ctgttattcaag----tttcta-ccttc--gtggttt----------tacttgag---tg--acgctgctcat----------gcttgcaacc-gctgggatgcag--------gtgcatgcctctagcatgaagtcagacaa
>GS_C113
aaccaatggcctcctgaacgtgcgttgcactcttggga----tttcctgagagtatg--tctgattcagtgcttaac--ttaccccaactt------tgcaagcaggatgtgt-ttctgcc-ttgcgttcttatgagctattg----ccct-----------------------------------------ctgag-ccaatggctt-gttacttgcttggttcttgcaaaatgcttt----gcgcg--ctgttactcagg----tttcta-ccttc--gtggttt----------tacttgag---tg--acgctgctcat----------gcttgcaacc-gctgggatgcag--------gtgcatgcctctagcatgaagtcagacaa
>GS_C114
aaccaatggcctcctgaacgtgcgttgcactcttggga----tttcctgagagtatg--tctgattcagtgcttaac--ttaccccaactt------tgcaagcaggatgtgt-ttctgcc-ttgcgttcttatgagctattg----ccct-----------------------------------------ctgag-ccaatggctt-gttacttgcttggttcttgcaaaatgcttt----gcgcg--ctgttactcagg----tttcta-ccttc--gtggttt----------tacttgag---tg--acgctgctcat----------gcttgcaacc-gctgggatgcag--------gtgcatgcctctagcatgaagtcagacaa
>GS_C49
aaccaatggcctcctgaacgtgcgttgcactcttggga----tttcctgagagtatg--tctgcttcagtgcttaac--ttgccccaactt------tgcaagcaggatgtgt-ttctgcc-ttgcgttcttatgagctattg----ccctctgagccaatggcttgttaattgcttggttcttgcaaaatgctgag-ccaatggctt-gttaattgcttggttcttgcaaaatgcttt----gcgcg--ctgttattcaag----tttcta-ccttc--gtggttt----------tacttgag---tg--acgctgctcat----------gcttgcaacc-gctgggatgcag--------gtgcatgcctctagcatgaagtcagacaa
>GS_C72
aagcaatggcctcctgaacgtgcgttgcactcttggga----tttcctgagagtatg--tctgcttcagtgcttaac--ttgccccaactt------tgcaagcaggatgtgt-ttctgcc-ttgcgttcttatgagctattg----ccct-----------------------------------------------ccaatggctt-gttaattgcttggttcttgcaaaatgcttt----gcgcg--ctgttattcagg----tttcta-ccttc--gtggttt----------tacttgag---tg--acgctgctcat----------gcttgcaacc-gctgggatgcag--------gtgcatgcctctagcatgaagtcagacaa
>GS_C51
aagcaatggcctcctgaacgtgtgttgcactcttggga----tttcctgagagtatg--tctgcttcagtgcttaac--ttgccccaactt------tgcaaacaggatgtgt-ttctgcc-ttgcgttcttatgagctattg----ccct-----------------------------------------ctgag-ccaatggctt-gttaattgcttggttcttgcaaaatgcttt----gcgca--atgttattcaag----tttcta-ccttc--gtggttt----------tacttgag---tg--acgctgctcat----------gcttgcaacc-gctgggatgcag--------gtgcatgcctctagcatgaagtcagacaa
>GS_C8
aaccaatggcctcctgaacgtgcgttgcactcttggga----tttcctgagagtatg--tctgcttcagtccttaac--ttgccccaactt------tgcaagcaggatgtgt-ttctgcc-ttgcgttcttatgagctattg----ccct-----------------------------------------ctgag-ccaatggctt-gtgaattgcttggttcttgcaaaatgcttt----gcgcg--ctgttattcagg----tttcta-ccttc--gtggttt----------cacttgag---tg--acgctgctcat----------gcttgcaacc-gctgggatgcag--------gtgcatgcctctagcctgaagtcagacaa
>GS_C8c
aaccaatggcctcctgaacgtgcgttgcactcttggga----tttcctgagagtatg--tctgcttcagtccttaac--ttgccccaactt------tgcaagcaggatgtgt-ttctgcc-ctgcgttcttatgagctattg----ccct-----------------------------------------ctgag-ccaatggctt-gtgaattgcttggttcttgcaaaatgcttt----gcgcg--ctgttattcagg----tttcta-ccttc--gtggttt----------cacttgag---tg--acgctgctcat----------gcttgcaacc-gctgggatgcag--------gtgcatgcctctagcctgaagtcagacaa
>GS_C8a
aaccaatggcctcctgaacgtgcgttgcactcttggga----tttcctgagagtatg--tctgcttcagtccttaac--tagccccaactt------tgcaagcaggatgtgt-ttctgcc-ttgcgttcttatgagctattg----ccct-----------------------------------------ctgag-ccaatggctt-gtgaattgcttggttcttgcaaaatgcttt----gcgcg--ctgttattcagg----tttcta-ccttc--gtggttt----------cacttgag---tg--acgctgctcat----------gcttgcaacc-gctgggatgcag--------gtgcatgcctctagcctgaagtcagacaa
>GS_C8b
aaccaatggcctcctgaacgtgcgttgcactcttggga----tttcctgagagtgtg--tctgcttcagtccttaac--ttgccccaactt------tgcaagcaggatgtgt-ttctgcc-ttgcgttcttatgagctattg----ccct-----------------------------------------ctgag-ccaatggctt-gtgaattgcttggttcttgcaaaatgcttt----gcgcg--ctgtta-tcagg----tttcta-ccttc--gtggttt----------cacttgag---tg--acgctgctcat----------gcttgcaacc-gctgggatgcag--------gtgcatgcctctagcctgaagtcagacaa
>GS_C3b
aaccaatggcctcctgaacgtgcgttgcactcttggga----tttcctgagagtatg--tctgcttcagtgcttaac--ttgc-ccaactt------tgcaagcaggatgtgt-ttctgcc-ttgcgttcttatgagctattg----ccct-----------------------------------------ctgag-ccaatggctt-gttaattgcttggttcttgcaaaatgcttt----gcgcg--ctgttattcaag----tttcta-ccttc--gtggttt----------tacttgag---tg--acgctgctcat----------gcttgcaacc-gctgggatgcag--------gtgcatgcctctagcatgaagtcagacaa
>GS_C3.9
aaccaatggcctcctgaacgtgcgttgcactcttggga----tttcctgagagtatg--tctgcttcagtgcttaac--ttgc-ccaactt------tgcaagcaggatgtgt-ttctgcc-ttgcgttcttatgagctattg----ccct-----------------------------------------ctgag-ccaatggctt-gttaattgcttggttcttgcaaaatgcttt----gcgcg--ctgttattcaag----tttcta-tcttc--gtggttt----------tacttgag---tg--acgctgctcat----------gcttgcaacc-gctggga-gcag--------gtgcatgcctctagcatgaagtcagacaa
>GS_C1s
aaccaatggcctcctgaacgtgcgttgcactcttggga----tttcctgagagtatg--tctgcttcagtgcttaac--ttgccccaactt------tgcaagcaggatgtgt-ttctgcc-ttgcgttcttatgagctattg----ccct-----------------------------------------ctgag-ccaatggctt-gttaattgcttggttcttgcaaaatgcttt----gcgcg--ctgttattcag-------------------------------------------g---tg--acgctgctcat----------gcttgcaacc-gctgggatgcag--------gtgcatgcctctagcatgaagtcagacaa
>GS_C39
aaccaatggcctcctgaacgtgcgttgcactcttggga----tttcctgagagtatg--tctgcttcagtgcttaac--ttgccccaactt------tgcaagcaggatgtgt-ttctgcc-ttgcgttcttatgagctattg----ccct-----------------------------------------ctgag-ccaatggctt-gttaattgcttggttcttgcaaaatgcttt----gcgcg--ctgttattcagg--------------t-------ttt----------tacttgag---tg--acgctgctcat----------gcttgcaacc-gctgggatgcag--------gtgcatgcctctagcatgaagtcagacaa
>GS_C38a
aaccaatggcctcctgaacgtgcgttgcactcttggga----tttcctgagagtatg--tctgcttcagtgcttaac--ttgccccaactt------tgcaagcaggatgtgt-ttctgcc-ttgtgttcttatgagctattg----ccct-----------------------------------------ctgag-ccaatggctt-gttaattgcttggttcttgcaaaatgcttt----gcgcg--ctgttattcaag----tttctacccttt--gtggttt----------tacttgag---tg--acgctgctcat----------gcttgcaacc-gctgggatgcag--------gtgcatgcctctagcatgaagtcagacaa
>GS_C12
aaccaatggcctcctgaacgtgcgttgcactcttggga----tttcctgagagtatgtctctgcttcagtgcttaac--ttgccccaactt------tgcaagcaggatgtgt-ttctgcc-ttgtgttcttatgagctattg----ccct-----------------------------------------ctgag-ccaatggctt-gttaattgcttggttcttgcaaaatgcttt----gcgcg--ctgttattcaag----tttcta-ccttc--gtggttt----------tacttgag---tg--acgctgctcat----------gcttgcaacc-gctgggatgcag--------gtgcatgcctctagcatgaagtcagacaa
>GS_C1ca
aaccaatggcctcctgaacgtgcgttgcactcttggga----tttcctgagagtatg--tctgcttcagtgcttaac--ttgccccaactt------tgcaagca-gatgtgt-ttctgcc-ttgcgttcttatgagctattg----ccct-----------------------------------------ctgag-ccaatggctt-gttaattgcttggttcttgcaaaatgcttt----gcgcg--ctgttattcagg----tttcta-ccttc--gtggttt----------tacttgag---tg--acgctgctcat----------gcttgcaacc-gctgggatgcag--------gtgcatgcctctagcatgaagtcagacaa
>GS_C1b
aaccaatggcctcctgaacgtgcgttgcactcttggga----tttcctgagagtatg--tctgcttcagtgcttaac--ttgccccaactt------tgcaagca-gatgtgt-ttctgcc-ttgcgttcttatgagctattg----ccct-----------------------------------------ctgag-ccaatggctt-gttaattgcttggttcttgcaaaatgcttt----gcgcg--ctgttattcagg----tttcta-ccttc--gtggttt----------tacttgag---tg--acgctgctcat----------gcttgcaacc-gctgggatgcag--------gtgcatgcctctagcatgaagtcagacaa
>GS_C1e
aaccaatggcctcctgaacgtgcgttgcactcttggga----tttcctgagagtatg--tctgcttcagtgcttaac--ttgccccaactt------tgcaagca-gatgtgt-ttctgcc-ttgcgttcttatgagctattg----ccct-----------------------------------------ctgag-ccaatggctt-gttaattgcttggttcttgcaaaatgcttt----gcgcg--ctgttattcagg----tttcta-ccttc--gtggttt----------tacttgag---tg--acgctgctcat----------gcttgcaacc-gctgggatgcag--------gtgcatgcctctagcatgaagtcagacaa
>GS_C3.2
aaccaatggcctcctgaacgtgcgttgcactcttggga----tttcctgagagtatg--tctgcttcagtgcttaac--ttgccccaactt------tgcaagca-gatgtgt-ttctgcc-ttgcgttcttatgagctattg----ccct-----------------------------------------ctgag-ccaatggctt-gttaattgcttggttcttgcaaaatgcttt----gcgcg--ctgttattcaag----tttcta-ccttc--gtggttt----------tacttgag---tg--acgctgctcat----------gcttgcaacc-gctgggatgcag--------gtgcatgcctctagcatgaagtcagacaa
>GS_C123
aaccaatggtctcctcaacgtgcgttgcactcttggga----tttcctgagagtatg--tctgcttcagtgcttaac--ttgccccaactt------tgcaagca-gatgtgt-ttctgcc-ttgcgttcttatgagctattg----ccct-----------------------------------------ctgag-ccaatggctt-gttaattgcttggttcttgcaaaatgcttt----gcgcg--ctgttattcagg----tttctg-ccttc--gtggttt----------tacttgag---tg--acgctgctcat----------gcttgcaatt-gctgggatgcag--------gtgcatgcctctagcatgaagtcagacaa
>GS_C3d
aaccaatggcctcctgaacgtgcgttgcactcttggga----tttcctgagagtatg--tctgcttcagtgcttaac--ttgccccaactt------tgcaagca-------t-ttctgcc-ttgcgttcttatgagctattg----ccct-----------------------------------------ctgag-ccaatggctt-gttaattgcttggttcttgcaaaatgcttt----gcgcg--ctgttattcaag----tttcta-ccttc--gtggttt----------tacttgag---tg--acgctgctcat----------gcttgcaacc-gctgggatgcag--------gtgcatgcctctagcatgaagtcagacaa
>GS_C21
aaccaatggcctcctgaacgtgcgttgcactcttggga----tttcctgagagtatg--tctgcttcagtgcttaac--ttgccccaactt------tgcaagca-------t-ttctgcc-ttgcgttcttatgagctattg----ccct-----------------------------------------ctgag-ccaatggctt-gttaattgcttggttcttgcaaaatgcttt----gcgcg--ctgttattcaag----tttcta-ccttc--gtggttt----------tacttgag---tg--acgctgctcat----------gcttgcaacc-gctgggatgcag--------gtgcatgcctctagcatgaagtcagacaa
>GS_C3h
aaccaatggcctcctgaacgtgcgttgcactcttgggg----tttcctgagagtatg--tctgcttcagtgcttaac--ttgccccaactt------tgcaagca-------t-ttctgcc-ttgcgttcttatgagctattg----ccct-----------------------------------------ctgag-ccaatggctt-gttaattgcttggttcttgcaaaatgcttt----gcgcg--ctgttattcaag----tttcta-ccttc--gtggttt----------tacttgag---tg--acgctgctcat----------gcttgcaacc-gctgggatgcag--------gtgcatgcctctagcatgaagtcagacaa
>GS_C21.11
aaccaatggcctcctgaacgtgcgttgcactcttggga----tttcctgagagtatg--tctgcttcagtgcttaac--ttgccccaactt------tgcaagca-------t-ttctgcc-ttgcgtttttatgagctattg----ccct-----------------------------------------ctgag-ccaatggctt-gttaattgcttggttcttgcaaaatgcttt----gcgcg--ctgttattcaag----tttcta-ccttc--gtggttt----------tacttgag---tg--acgctgctcat----------gcttgcaacc-gctgggatgcag--------gtgcatgcctctagcatgaagtcagacaa
>GS_C21.14
aaccaatggcctcctgaacgtgcgttgcactcttggga----tttcctgagagtatg--tctgcttcagtgcttaac--ttgccccaactt------tgcaagca-------t-ttctgcc-ttgcgttcttatgagctattg----ccct-----------------------------------------ctgag-ccaatggctt-gttaattgcttggttcttgcaaaatgcttt----gcgcg--ctgttattcaag----tttcta-ccttc--gtggttt----------tacttgag---tg--acgctgctcat----------gcttgcaact-gctgggatgcag--------gtgcatgcctctagcatgaagtcagacaa
>GS_C21.16
aaccaatggcctcctgaacgtgcgttgcactcttggga----tttcctgagagtatg--tctgcttcagtgcttaac--ttgccccaactt------tgcaagca-------t-ttctgcc-ttgcgttcttatgagctattg----ccct-----------------------------------------ctgag-ccaatggctt-gttaattgcttggttcttgcaaaatgcttt----gcgcg--ctgttattcaag----tttcta-ccttc--gtggttt----------tacttgag---tg--acgttgctcat----------gcttgcaacc-gctgggatgcag--------gtgcatgcctctagcatgaagtcagacaa
>GS_C17
aaccaatggcctcctgaacgtgcgttgcactcttggga----tttcctgagagtatg--tctgcttcagcgcttaac--ttgccccaactt------tgcaagca-------t-ttctgcc-ttgcgttcttatgagctattg----ccct-----------------------------------------ctgag-ccaatggctt-gttaattgcttggttcttgcaaaatgcttt----gcgcg--ctgttattcaag----tttcta-ccttc--gtggttt----------tacttgag---tg--acgctgctcat----------gcttgcaacc-gctgggatgcag--------gtgcatgcctctagcatgaagtcagacaa
>GS_C17a
aaccaatggcctcctgaacgtgcgttgcactcttggga----tttcctgagagtatg--tctgcttcagcgcttaac--ttgccccaactt------tgcaagca-------t-ttctgcc-ttgcgttcttatgagctattg----ccct-----------------------------------------ctgag-tcaatggctt-gttaattgcttggttcttgcaaaatgcttt----gcgcg--ctgttattcaag----tttcta-ccttc--gtggttt----------tacttgag---tg--acgctgctcat----------gcttgcaacc-gctgggatgcag--------gtgcatgcctctagcatgaagtcagacaa
>GS_C21a
aaccaatggcctcctgaacgtgcgttgcactcttggga----tttcctgagaggatg--tctgcttcagtgcttaac--ttgccccaactt------tgcaagca-------t-ttctgcc-ttgcgttcttatgagctattg----ccct-----------------------------------------ctgag-ccaatggctt-gttaattgcttggttcttgcaaaatgcttt----gcgcg--ctgttattcaag----tttcta-ccttc--gtggttt----------tacttgag---tg--acgctgctcat----------gcttgcaacc-gctgggatgcag--------gtgcatgcctctagcatgaagtcagacaa
>GS_C32
aaccaatggcctcctgaacgtgcgttgcactcttggga----tttcctgagagtatg--tctgcttcagcgcttaac--ttgccccaactt------tgcaagca-------t-ttctgcc-ttgcgtttttatgagctattg----ccct-----------------------------------------ctgag-ccaatggctt-gttaattgcttggttcttgcaaaatgcttt----gcgcg--ctgttattcaag----tttcta-ccttt--gtggttt----------tacttgag---tg--acgctgctcat----------gcttgcgacc-gctgggatgcag--------gtgcatgcctctagcatgaagtcagacaa
>GS_C3ha
aaccaatggcctcctgaacgtgcgttgcactcttggga----tttcctgagagtatg--tctgcttcagtgcttaac--ttgccccaactt------tgcaagca-------t-ttctgcc-ttgcgttcttatgagctattg----ccct-----------------------------------------ctgag-ccaatggttt-gttaattgcttggttcttgcaaaatgcttt----gcgcg--ctgttattcaag----gttcta-ccttc--gtggttt----------tacttgag---tg--acgctgctcat----------gcttgcaacc-gctgggatgcag--------gtgcatgcctctagcatgaagtcagacaa
>GS_C21.b1
aaccaatggcctcctgaacgtgcgttgcactcttggga----tttcctgagagtatg--tctgctccagtgcttaac--ttgccccaactt------tgcaagca-------t-ttctgcc-ttgcgttcttatgagctattc----ccct-----------------------------------------ctgag-ccaatggctt-gttaattgcttggttcttgcaaaatgcttt----gcgcg--ctgttattcaag----tttcta-ccttc--gtggttt----------tacttgag---tg--acgctgctcat----------gcttgcaacc-gctgggatgcag--------gtgcatgcctctagcatgaagtcagacaa
>GS_C21.12
aaccaatggcttcgtgaacgtgcgttgcactcttggga----tttcctgagagtatg--tctgcttcagtgcttaac--ttgccccaactt------tgcaagca-------t-ttctgcc-ttgcgttcttatgagctattg----ccct-----------------------------------------ctgag-ccaatggctt-gttaattgcttggttcttgcaaaatgcttt----gcgcg--ctgttattcaag----tttcta-ccttc--gtggttt----------tacttgag---tg--acgctgctcat----------gcttgcaacc-gctgggatgcag--------gtgcatgcctctagcatgaagtcagacaa
>GS_C21.13
aaccaatggcttcgtgaacgtgcgttgcactcttggga----tttcctgagagtatg--tctgcttcagtgcttaac--ttgccccaactt------tgcaagca-------t-ttctgct-ttgcgttcttatgagctattg----ccct-----------------------------------------ctgag-ccaatggctt-gttaattgcttggttcttgcaaaatgcttt----gcgcg--ctgttattcaag----tttcta-ccttc--gtggttt----------tacttgag---tg--acgctgctcat----------gcttgcaacc-gctgagatgcag--------gtgcatgcctctagcatgaagtcagacaa
>GS_C58
aaccaatggcctcctgaacgtgcgttgcactcttggga----tttcctgagagtatg--tctgcttcagtgcttaac--ttgccccaactt------tgcaagca-------t-ttctgcc-ttgcgttcttatgagctattg----ccct-----------------------------------------ctgagcccaatggctt-gttaattgcttggttcttgcaaaatgcttt----gcgcg--ctgttattcaag----tttcta-ccttc--gtggttt----------tacttgag---tg--acgctgctcat----------gcttgcaacc-gctgggatgcag--------gtgcatgcctctagcatgaagtcagacaa
>GS_C17.2
aaccaatggcctcctgaacgtgcgttgcactcttggga----tttcctgagagtatg--tctgcttcagcgcttaac--ttgccccaactt------tgcaagca-------t-ttctgcc-ttgcgttcttatgagctattgc--cctct-----------------------------------------ctgag-ccaatggctt-gttaattgcttggttcttgcaaaatgcttt----gcgcg--ctgttattcaag----tttcta-ccttc--gtggttt----------tacttgag---tg--acgctgctcat----------gcttgcaacc-gctgggatgcag--------gtgcatgcctctagcatgaagtcagacaa
>GS_C31c
aaccaatggcctcctgaacgtgcgttgcactcttggga----tttcctgagagtatg--tctgcttcagcgcttaac--ttgccccaactt------tgcaagca-------c-ttctgcc-ttgcgttcttatgagctattgc--cctct-----------------------------------------ctgag-ccaatggctt-gttaattgcttggttcttgcaaaatgcttt----gcgcg--ctgttattcaag----tttcta-ccttc--gtggttt----------tacttgag---tg--acgctgctcat----------gcttgcaacc-gctgggatgcag--------gtgcatgcctctagcatgaagtcagacaa
>GS_C63a
aaccaatggcctcctgaacgtgcgttgcactcttggga----tttcctgagagtatg--tctgcttcagtgcttaac--ttgccccaactt------tgcaagca-------t-ttctgcc-ttgcgttcttatgagctattgc--cctct-----------------------------------------ctgag-ccaatggctt-gttaattgcttggttcttgcgaaatgcttt----gcgcg--ctgttattcaag----gttcta-ccttc--gtggttt----------tacttgag---tg--acgctgctcat----------gcttgcaacc-gctgggatgcag--------gtgcatgcctctagcatgaagtcagacaa
>GS_C30
aaccaatggcctcctgaacgtgcgttgcactcttggga----tttcctgagagtatg--taaccaatggcctcctgaacgtgcgttgcactcttggga----tttcctgagagtatg--tctgcttcagcgcttaac--ttgccccaactt------tgcaagca-----ctc-ttctgcctgcttcagtgcttaac--ttgccccaactt------tgcaagca-------t-ttctgcc-ttgcgttcttatgagctattgc--cctct-----------------------------c-ttgcgttcttatgagctattg---cccct-----------------------------------------ctgag-ccaatggctt-gttaattgcttggttcttgcaaaatgcttt-------------ctgag-ccgatggctt-gttaattgcttagttcttgcaaaatgcttt----gcgcg--ctattattcaag----tttcta-ccttc--gtggttt----------tac---gcgcg--ctgttattcaag----tttcta-ccttc--gtggttt----------tacttgag---tg--acgctgctcat----------gcttgcaacc-gctgggatgcag----ttgag---tg--acgctgctcat----------gcttgcaacc-gctgggatgcag--------gtgcatgcctctagcatgaagtcagacaa----gtgcatgcctctagcatgaagtcagacaa
>GS_C31d
aaccaatggcctcctgaacgtgcgttgcactcttggga----tttcctgagagtatg--tctgcttcagcgcttaac--ttgccccaactt------tgcaagca-----ctc-ttctgcc-ttgcgttcttatgagctattgc--cctct-----------------------------------------ctgag-ccaatggctt-gttaattgcttggttcttgcaaaatgcttt----gcgcg--ctattattcaag----tttcta-ccttc--gtggttt----------tacttgag---tg--acgctgctcat----------gcttgcaacc-gctgggatgcag--------gtgcatgcctctagcatgaagtcagacaa
>GS_C31
aaccaatggcctcctgaacgtgcgttgcactcttggga----tttcctgagagtatg--tctgcttcagcgcttaac--ttgccccaactt------tgcaagca-----ctc-ttctgcc-ttgcgttcttatgagctattgc--cctct-----------------------------------------ctgag-ccaatggctt-gttaattgcttggttcttgcaaaatgcttt----gcgcg--ctgttattcaag----tttcta-ccttc--gtggttt----------tacttgag---tg--acgctgctcat----------gcttgcaacc-gctgggatgcag--------gtgcatgcctctagcatgaagtcagacaa
>GS_C31a
aatcaatggcctcctgaacgtgcgttgcactcttggga----tttcctgagagtatg--tctgcttcagcgcttaac--ttgccccaactt------tgcaagca-----ctc-ttctgcc-ttgcgttcttatgagctattgc--cctct-----------------------------------------ctgag-ccaatggctt-gttaattgcttggttcttgcaaaatgcttt----gcgcg--ctgttattcaag----tttcta-ccttc--gtggttt----------tacttgag---tg--acgctgctcat----------gcttgcaacc-gctgggatgcag--------gtgcatgcctctagcatgaagtcagacaa
>GS_C31.1
aaccaatggcctcctgaacgtgcgttgcactcttggga----tttcctgagagtatg--tctgcttcagcgcttaac--ttgccccaactt------tgcaagca-----ctc-ttctgcc-ttgcgttcttatgagctattgc--cctct-----------------------------------------ctgag-ccaatggctt-gttaattgcttgattcttgcaaaatgcttt----gcgcg--ctgttattcaag----tttcta-ccttc--gtggttt----------tacttgag---tg--acgctgctcat----------gcttgcaacc-gctgggatgcag--------gtgcatgcctctagcatgaagtcagacaa
>GS_C31.5
aaccaatggcctcctgaacgtgcgttgcactcttggga----tttcctgagagtatg--tctgcttcagcgcttaac--ttgccccaactt------tgcaagca-----ctc-ttctgcc-ttgcgttcttatgagctattgc--cctct-----------------------------------------ctgag-ccaatggctt-gttaattgcttggttcttgcaaaatgcttt----gcgcg--ctgttattcaag----tttcta-ctttc--gtggttt----------tacttgag---tg--acgctgctcat----------gcttgcaacc-gctgggatgcag--------gtgcatgcctctagcatgaagtcagacaa
>GS_C31.6
aaccaatggcctcctgaacgtgcgttgcactcttggga----tttcctgagagtatg--tctgcttcagcgcttaac--ttgccccaactt------tgcaagca-----ctc-ttctgcc-ttgcgttcttatgagctattgc--cctct-----------------------------------------ctgag-ccaatggctt-gttaattgcttggttcttgcaaaatgcttt----gcgcg--ctgttattcaag----tttcta-ccttc--gtggttt----------tacttgag---tg--acgctgctcat----------gcttgcaacc-gctgggatgcgg--------gtgcatgcctctagcatgaagtcagacaa
>GS_C31.9
aaccaatggcctcctgaacgtgggttgcactcttggga----tttcctgagagtatg--tctgcttcagcgcttaac--ttgccccaactt------tgcaagca------tc-ttctgcc-ttgcgttcttatgagctattgc--cctct-----------------------------------------ctgag-ccaatggctt-gttaattgcttggttcttgcaaaatgcttt----gcgcg--ctgttattcaag----tttcta-ccttc--gtggttt----------tacttgag---tg--acgctgctcat----------gcttgcaacc-gctgggatgcag--------gtgcatgcctctagcatgaagtcagacaa
>GS_C31.10
aaccaatggcctcctgaacgtgcgttgcactcttggga----tttcctgagagtatg--tctgcttcagcgcttaac--ttgccccaactt------tgcaagca------tc-ttctgcc-ttgcgttcttatgagctattgc--cctct-----------------------------------------ctgag-ccaatggctt-gttaattgcttggttcttgcaaaatgcttt----gcgcg--ctgttattcaag----tttcta-ccttc--gtggttt----------tacttgag---tg--acgctgctcat----------gcttgcaacc-gctgggatgcag--------gtgcatgcctctagcatgaagtcagacaa
>GS_C26
aatcaatggcctcctgaacgtgcgttgcactcttggga----tttcctgagagtatg--tctgcttcagcgcttaac--ttgccccaactt------tgcaagca-------t-ttctgcc-ttgcgttcttatgagctattg---cctct-----------------------------------------ctgag-ccaatggctt-gttaattgcttggttcttgcaaaatgcttt----gcgcg--ctgttattcaag----tttcta-ccttc--gtggttt----------tacttgag---tg--acgctgctcat----------gcttgcaacc-gctgggatgcag--------gtgcatgcctctagcatgaagtcagacaa
>GS_C26a
aatcaatggcctcctgaacgtgcgttgcactcttggga----tttcctgagagtatg--tctgcttcagcgcttaac--ttgccccaactt------tgcaagca-------t-ttctgcc-ttgcgttcttatgagctattg---cctct-----------------------------------------ctgag-ccaatggctt-gttaattgcttggttcttgcaaaatgcttt----gcgcg--ctgttattcaag----tttcta-ccttc--gtggttt----------tacttgag---tg--acgctgctcat----------gcttgcaacc-gctgggatgcag--------gtgcatgcctctagcatgaagtcagacaa
>GS_C26.b1
aaccaatggcctcctgaacgtgcgttgcactcttggga----tttcctgagagtatg--tctgcttcagcgcttaac--ttgccccaactt------tgcaagca-------t-ttctgcc-ttgcgttcttatgagctattg---cctct-----------------------------------------ctgag-ccaatggctt-gttaattgcttggttcttgcaaaatgcttt----gcgcg--ctgttattcaag----tttcta-ccttc--gtggttt----------tacttgag---tg--acgctgctcat----------gcttgcaacc-gctgggatgcag--------gtgcatgcctctagcatgaagtcagacaa
>GS_C26.b2
aaccaatggcctcctgaacgtgcgttgcactcttggga----tttcctgagagtatg--tctgcttcagcgcttaac--ttgcctcaactt------tgcaagca-------t-ttctgcc-ttgcgttcttatgagctattg---cctct-----------------------------------------ctgag-ccaatggctt-gttaattgcttggttcttgcaaaatgcttt----gcgcg--ctgttattcaag----tttcta-ccttc--gtggttt----------tacttgag---tg--acgctgctcat----------gcttgcaacc-gctgggatgcag--------gtgcatgcctctagcatgaagtcagacaa
>GS_C26.b3
aatcaatggcttcctgaacgtgcgttgcactcttggga----tttcctgagagtatg--tctgcttcagcgcttaac--ttgccccaactt------tgcaagca-------t-ttctgcc-ttgcgttcttatgagctattg---cctct-----------------------------------------ctgag-ccaatggctt-gttaattgcttggttcttgcaaaatgcttt----gcgcg--ctgttattcaag----tttcta-ccttc--gtggttt----------tacttgag---tg--acgctgctcat----------gcttgcaacc-gctgggatgcag--------gtgcatgcctctagcatgaagtcagacaa
>GS_C27
aaccaatggcctcctgaacgtgcgttgcactcttggga----tttcctgagagtatg--tctgcttcagtgcttaac--ttgccccaactt------tgcaagca-------t-ttctgcc-ttgcgttcttatgagctattg---cccct-----------------------------------------ctgag-ccgatggctt-gttaattgcttagttcttgcaaaatgcttt----gcgcg--ctgttattcaag----tttcta-ccttc--gtggttt----------tacttgag---tg--acgctgctcat----------gcttgcaacc-gctgggatgcag--------gtgcatgcctctagcatgaagtcagacaa
>GS_C27.1
aaccaatggcctcctgaacgtgcgttgcactcttggga----tttcctgagagtatg--tctgcttcagtgcttaac--ttgccccaactt------tgcaagca-------t-ttctgcc-ttgcgttcttatgagctattg---cccct-----------------------------------------ctgag-ccgatggctt-gttaattgcttagttcttgcaaaatgcttt----gcgcg--ctgttattcaag----tttcta-ccttc--gtggttt----------tacttgag---tg--acgctgctcat----------gcttgcaacc-gctgggatgcag--------gtgcatgcctctagcatgaagttagacaa
>GS_Cspe
aaccaatggcctcctgaacgtgcgttgcactcttggga----tttcctgagagtatg--tctgcttcagtgcttaac--ttgccccaactt------tgcaagcaggatgtgt-ttctgcc-ttgcgttcttatgagctattg----ccct-----------------------------------------ctgag-ccaatggctt-gttaattgcttggttcttgcaagatgcttt----gcgcg--ctgttattcaag----gttcta-ccttc--gtggttt----------tacttgag---tg--acgctgctcat----------gcttgcaacc-gctgggatgcagg------tgtgcatgcctctagcatgaagtcagacaa
>GS_C3g
aaccaatggcctcctgaacgtgtgttgcactcttggga----tttcctgagagtatg--tctgcttcagtgcttaac--ttgccccaactt------tgcaagcaggatgtgt-ttctgcc-ttgcgttcttatgagctattg----ccct-----------------------------------------ctgag-ccaatggctt-gttaattgcttggttcttgcaaaatgcttt----gcgcg--ctgttattcaag----tttcta-ccttc--gtggttt----------tacttgag---tg--acgctgctcat----------gcttgcaacc-gctgggatgcagg------tgtgcatgcctctagcatgaagtcagacaa
>GS_C3v
aaccaatggcctcctgaacgtgcgttgcactcttggga----tttcctgagagtatg--tctgcttcagtgcttaac--ttgccccaactt------tgcaagcaggatgtgt-ttctgcc-ttgcgttcttatgagctattg----ccct-----------------------------------------ctgag-ccaatggctt-gttcattgcttggttcttgcaaaatgcttt----gcgcg--ctgttattcagg----tttcta-ccttc--gtggttt----------tacttgag---tg--atgctgctcat----------gcttgcaacc-gctgggatgcagg-------gtgcatgcctctagcatgaagtcagacaa
>GS_C89
aaccaatggcctcctgaacgtgcgttgcactcttggga----tttcctgagagtatg--tctgcttcagtgcttaac--ttgccccaactt------tgcaagcaggatgtgt-ttctgcc-ttgcgttcttatgagctattg----ccct-----------------------------------------ctgag-ccaatggctt-gttaattgcttggttcttgcaaaatgcttt----gcgcg--ctgttattcagg----tttcta-ccttc--gtggttt----------tacttgag---tg--atgctgctcat----------gcttgcaacc-gctgggatgcagg-------gtgcatgcctctagcatgaagtcagacaa
>GS_C48
aaccaatggcctcctgaacgtgcgttgcactcttggga----tttcctgagagtatg--tctgcttcagtgcttaac--ttgccccaactt------tgcaagcaggatgtgt-ttctgcc-ttgcgttcttatgagctattg----ccct-----------------------------------------ctgag-ccaatggctt-gttaattgcttggttcttgcaaaatgcttt--gcgcgtg--ctgttattcaag----ttttta-ccttc--gtggttt----------tacttgag---tg--acgctgctcat----------gcttgcaacc-gctgggatgcag--------gtgcatgcctctagcatgaagtcagacaa
>GS_C83
aaccaatggcctcctgaacgtgcgttgcactcttggga----tttcctgagagtatg--tctgcttcagtgcttaac--ttgccccaactt------tgcaagcaggatgtgt-ttctgcc-ttgcgttcttatgagctattg----ccct-----------------------------------------ctgag-ccaatggctt-gttaattgcttggttcttgcaaaatgcttt--gcgcgcg--ctgttattcaag----tttcta-ccttc--gtggttt----------tacttgag---tg--acgctgctcat----------gcttgcaacc-gctgggatgcag--------gtgcatgcctctagcatgaagtcagacaa
>GS_C107
aagcaatggcctcctgaacgtgcgttgcactcttggga----tttcctgagagtatg--tctgcttcagtgtttaac--ttgccccaactt------tgcaagcaggatgtgt-ttctgcc-ttgcgttcttatgagctattg----ccct-----------------------------------------ctgag-ccaatggctt-gttaattgcttggttcttgcaacatgcttt--gcgcgcg--ctgttattcaag----tttcta-ccttc--gtggttt----------tacttgag---tg--acgctgctcat----------gcttgcaacc-gctgggatgcag--------gtgcatgcctctagcatgaagtcagacaa
>GS_C107b
aaccaatggcctcctgaacgtgcgttgcactcttggga----tttcctgagagtatg--tctgcttcagtgtttaac--ttgccccaactt------tgcaagcaggatgtgt-ttgtgcc-ttgcgttcttatgagctattg----ccct-----------------------------------------ctgag-ccaatggctt-gttaattgcttggttcttgcaacatgctttgcgcgcgcg--ctgttattcaag----tttcta-ccttc--gtggttt----------tacttgag---tg--acgctgctcat----------gcttgcaacc-gctgggatgcag--------gtgcatgcctctagcatgaagtcagacaa
>GS_C77
aagcaatggcctcctgaacgtgcgttgcactcttggga----tttcctgagagtatg--tctgcttcagtgcttaac--ttgccccaactt------tgcaagcaggatgtgt-ttctgcc-ttgcgttcttatgagctattg----ccct-----------------------------------------ctgag-ctaatggctt-gttaattgcttgg-tcttgcaaaatgcttt--gcgcgcg--ctgtcattcaag----tttcta-ccttc--gtggttt----------tacttgag---tg--acgctgctcat----------gcttgcaacc-gctgggatgcag--------gtgcatgcctctagcatgaagtcagacaa
>GS_C52
agccaatggcctcctgaacgtgcgttgcactcttggga----tttcctgagagtatg--tctgcttcagtgcttaac--ttgccccaactt------tgcaagcaggatgtgt-ttctgcc-ttgcgttcttacgagctattg----ccct-----------------------------------------ctgag-ccaatggctt-gttaattgcttggttcttgcaaaatgcttt----gcgcg--ctgttattcaag----tttcta-ccttc--gtggttt-----------acttgag---tg--acgctactcat----------gcttgcaacc-gctgggatgcag--------gtgcatgcctctagcatgaagtcagacaa
>GS_C33
aatcaatggcctcctgaacgtgcgttgcactctcggga----tttcctgagagcatg--taatcaatggcctcctgaacgtgcgttgcactctcggga----tttcctgagagcatg--tctgcttcagtgcttacc--ttgccccaactt------tgcaagcaggatgtgt-ttctgcctgcttcagtgcttacc--ttgccccaactt------tgcaagcaggatgtgt-ttctgcc-ttgcgttcttatgagttattg----ccct-----------------------------c-ttgcgttcttatgagttattg----ccct-----------------------------------------ctgag-gcaatggctt-gttaattgcttggttcttgcaaaatgcttt-------------ctgag-gcaatggctt-gttaatggcttggttcttgcaaaatgcttt----gcgcg--ctgttattcagg----tttcta-ccttc--gtggttt----------tac---gcgcg--ctgttattcagg----tttcta-ccttc--gtggttt----------tacttgag---tg--acgctgctcat----------gcttgcaacc-gctgggatgcag----ttgag---tg--acgctgctcat----------gcttgcaacc-gctgggatgcag--------gtgcatgcctctagcatgaaatcagacaa----gtgcatgcctctagcatgaaatcagacaa
>GS_C33a
aatcaatggcctcctgaacgtgcgttgcactctcggga----tttcctgagagcatg--tctgcttcagtgcttacc--ttgccccaactt------tgcaagcaggatgtgt-ttctgcc-ttgcgttcttatgagttattg----ccct-----------------------------------------ctgag-gcaatggctt-gttaattgcttggttcttgcaaaatgcttt----gcgcg--ctgttattcagg----tttcta-ccttc--gtggttt----------tacttgag---tg--acgctgctcat----------gcttgcaacc-gctgggatgcag--------gtgcatgcctctagcatgaaatcagacaa
>GS_C34
aaccaatggcctcctgaacgtgcgttgcactctcggga----tttcctgagagcatg--tctgcttcagtgcttaac--ttgccccaactt------tgcaagcaggatgtgt-ttctgcc-ttgcgttcttatgagttattg----ccct-----------------------------------------ctgag-gcaatggctt-gttaattgcttggttcttgcaaaatacttt----gcgcg--ctgttattcagg----tttcta-ccttc--gtggttt----------tacttgag---tg--acgctgctcat----------acttgcaacc-gctgggatgcag--------gtgcatgcctctagcatgaagtcagacaa
>GS_C125
#NAME?
>GS_C126
#NAME?
>GS_C40b
aaccaatggcctcctgaacgtgcgttgcactcttggga----tttcctgagagtatg--tctgcttcagtgcttaac--ttgccccaactt------tgcaagcaggatgtgt-ttctgcc-ttgcgttcttatgagctattg----ccct-----------------------------------------ctgag-ccaatggcttggttaattgcttggttctggcaaaatgcttt----gcgcg--ctgttattcaag----tttcta-ccttc--gtggttt----------tacttgag---tg--acgctgctcat----------gcttgcgacc-gctgggatgcag--------gtgcatgcctctagcatgaagtcagacaa
>GS_C80
aaccaatggcctcctgaacgtgcgttgcactcttggga----tttcctgagagtatg--tctgcttcagtgcttaac--ttgccccaactt------tgcaagcaggatgtgt-ttctgcc-ttgcgttcttatgagctattg----ccct-----------------------------------------ctgag-ccaatggctt-gttaattgcttggttcttgcaaaatgcttt----gcgcg--ctgttattcagg----tttcta-ccttc--gcggttt----------tacttgag---tg--acgctgctcatgcttgcaaccgcttgcaacc-gctgggatgcag--------gtgcatgcctctagcatgaagtcagacaa
>GS_C15f
aaccaatggcctcctgaacgtgcgttgcacccttggga----tttcctgagagtatg--tctgcttcagtgcttaac--ttgccccaactt------tgcaagcaggatgtgt-ttctgcc-ttgcgttcttatgagctattg----cctt-----------------------------------------ctgcgcccaatggctt-gttaattgcttggttcttgcaaaatgcttt----gcgcg--ctgttattcaag----tttcta-ccttc--gcggttt----------tacttgag---tg--acgctgctcat----------gcttgcaacc-gctgggatgcag--------gtgcatgcctctagcatgaagtcagacaa
>GS_C19
aaccaatggcctcctgaacgtgcgttgcacccttggga----tttcctgagagtatg--tctgcttcagtgcttaac--ttgctccaactt------tgcaagcaggatgtgt-ttctgcc-ttgcgttcttatgagctattg----cctt-----------------------------------------ctgg--ccaatggctt-gttaattgcttggttcttgcaaaatgcttt----gcgcg--ctgttattcaag----tttcta-ccttc--gcggttt----------tacttgag---tg--acgctgctcat----------gcttgcaacc-gctgggatgcag--------gtgcatgcctctagcatgaagtcagacaa
>GS_C15k
aaccaatggcctcctgaacgtgcgttgcacccttggga----tttcctgagagtatg--tctgcttcagtgcttaac--ttgccccaactt------tgcaagcaggatgtgt-ttctgcc-ttgcgttcttatgagctattg----cctt-----------------------------------------ctgcg-ccaatggctt-gttaattgcttggttcttgcaaaatgcttt----gcgcg--ctgttattcaag----tttcta-ccttc--gcggttt----------tacttgag---tg--acgctgctcat----------gcttgcaacc-gctgggatgcag--------gtgcatgcctctagacagaagtcagacaa
>GS_C55
aaccaatggcctcctgaacgtgcgttgcacccttggga----tttcctgagagtatg--tctgcttcagtgcttaac--ttgccccaactt------tgcaagcaggatgtgt-ttctgcc-ttgcgttcttatgagctattg----cctt-----------------------------------------ctgcg-ccaatggctt-gttaattgcttggttcttgcaaaatgcttt----gcgcg--ctgttattcaagtttctttcta-ccttc--gcggttt----------tacttgag---tg--acgctgctcat----------gcttgcaacc-gctgggatgcag--------gtgcatgcctctagcatgaagtcagacaa
>GS_C15e
aaccaatggcctcctgaacgtgcgttgcacccttggga----tttcctgagagtatg--tctgcttcagtgcttaac--ttgccccaactt------tgcaagcaggatgtgt-ttctgcc-ttgcgttcttatgagctattg----cctt-----------------------------------------ctgcg-ccaatggctt-gttaattgcttggttcttgcaaaatgcttt----gcgcg--ctgttattcaag----tttcta-ccttc--gcggttt----------tacttgag---tg--acg-tgctcat----------gcttgcaacc-gcagggatgcag--------gtgcatgcctctagcatgaagtcagacaa
>GS_C28
aaccaatggcctcctgaacgtgcgttgcactcttggga----tttcctgagagtatg--tctgcttcagtgcttaacttttgccccaactt------tgcaagcaggatgtgt-ttctgcc-ttgcgttcatatgagctattg----ccct-----------------------------------------ctgag-ccaatggctt-gttaattgcttggttcttgcaaaatgcttt----gcgcg--ctgttattcaag----tttcta-ccttc--gtggttt----------tacttgag---tg--acgctgctcat----------gcttgcaacc-gctgggatgcag--------gtgcatgcctctagcatgaagtcagacaa
>GS_Cspf
aagcaatggcctcctgaacgtgtgttgcactcttggga----tttcctgagagtatg--tctgcttcagtgcttaac--ttgccccaactt------tgcaagcaggatgtgt-ttctgcc-ttgcgttcttatgagctattg----ccct-----------------------------------------ctgag-ccaagggctt-gttaattgcttggttcttgcaaaatgcttt----gcgcg--ctgttattcaag----tttcta-ccttt--gtggttt----------tacttgag---tg--acgctgcgcat----------ggttgcaacc-gctgggatgcag--------gtgcatgcctctagcatgaagtcagacaa
>GS_C64
aaccaatggcctcctgaacgtgcgttgcactcttggga----tttcctgagagtatg--tctgcttcagtgcttaac--ttgccccaactt------tgcaagcaggatgtgt-ttctgcc-ttgtgttcttatgag-tattg----ccct-----------------------------------------ctgag-ccaatggctt-gttaattgcttggttcttgcaaaatgcttt----gtgcg--ctgttattcaag----tttcta-ctttc--gtggttt----------tacttgag---tg--acgctgctcat----------gcttgcaacc-gctgggatgcag--------gtgcatgcctctagcatgaagtcagacaa
>GS_C3p
aaccaatggcctcctgaacgtgcgttgcactcttggga-----ttcctgagagtatg--tctgcttcagtgcttgac--ttgccccaactt------tgcaagcaggatgtgt-ttctgcc-ttgcgttcttatgagctattg----ccct-----------------------------------------ctgag-ccaatggctt-gttaattgcttggttcttgcaaaatgcttt----gcgcg--ctgttattcaag----tttcta-ccttc--gttgttt----------tacttgag---tg--acgctgctcat----------gcttgcaacc-gctgggatgcag--------gtgcatgcctctagcatgaagtcagacaa
>GS_C22
aaccaatggcctcctgaacgtgcgttgcactcttggga----tttcctgagagtatg--tctgcttcagtgcttaac--ttgccccaactt------tgcaagcaggatgtgt-ttctgcc-ttgcgttcttatgagctattg----ccct-----------------------------------------ctgag-ccaatggctt-gttaattgcttggttcttgcaaaatgcttt----gcgcg--ctgttattcaag----tttcta-ccttc--gtggttt----------tacttgag---t-------ctctcat----------gcttgcaacc-gctgggatgcag--------gtgcatgcctctagcatgaagtcagacaa
>GS_C22a
aaccaatggcctcctgaacgtgcgttgcactcttggga----tttcctgagagtatg--tctgcttcagtgcttaac--ttgccccaactt------tgcaagcaggatgtgt-ttctgcc-ttgcgttcttatgagctattg----ccct-----------------------------------------ctgag-ccaatggctt-gttaattgcttggttcttgcaaaatgcttt----gcgcg--ctgttattcaag----tttcca-ccttc--gtggttt----------tacttgag---t-------ctctcat----------gcttgcaacc-gctgggatgcag--------gtgcatgcctctagcatgaagtcagacaa
>GS_C13
aaccaatggcctcctgaacgtgcgttgcactcttggga----tttcctgagagtatg--tctgcttcagtgcttaac--ttgccccaactttgcaaatgcaagcaggatgtgt-ttctgcc-ttgcgttcttatgagctattg----ccct-----------------------------------------ctgag-ccaatggctt-gtgaattgcttggttcttgcaaaatgcttt----gcccg--ctgttattcagg----tttcta-ccttc--gtggttt----------tacttgag---tg--acgctgctcat----------gcttgcaacc-gctgggatgcag--------gtgcatgcctctagcatgaagtcagacaa
>GS_C14
aatcaatggcctcctgaacgtgcgttgcactcttggga----tttcctgagagtatg--tctgcttcagtgcttaac--ttgccccaactt------tgcaagcaggatgtg--ttctgcc-ttgcgttcttatgagttattg----tcct-----------------------------------------ctgag-ccaatggctt-gtgaattgcttggttcttgcaaaatgcttt----gcgcg--ctgttattcagg----tttcta-ccttc--gtggttt----------tacttgag---tg--acgctgctcat----------gcttgcaacc-gctgggatgcag--------gtgcatgcctctagcatgaagtcagacaa
>GS_C2
aaccaatggcctcctgaacgtgcgttgcactcttggga----tttcctgagagtatg--tctgcttcagtgcttaac--ttgccccaactt------tgcaagcaggatgtgt-ttctgcc-ttgcgttcttatgagctattg----cctt-----------------------------------------ctgcg-ccaatggctt-gttaattgcttggttcttgcaaaatgcttt----gcgcg--ctgttattcaag----tttcta-ccttc--gcggttt----------tacttgag---tg--acgctgctcat----------gcttgcaaccgcttgggatgcag--------gtgcatgcctctagcatgaagtcagacaa
>GS_C57a
aaccaatggcctcctgaacgtgcgttgcactcttggga----tttcctgagagtatg--tctgcttcagtgcttaac--ttgccccaactt------tgcaagcaggatgttt-ttctgcc-ttgcgttcttatgagctgttg----tcct-----------------------------------------ctgtg-ccaatggctt-gttaattgcttggtgcttgcaaaatgcttt----gcgcg--ctgttattcaag----tttcta-ccttc--gtggttt----------tacttgag---tg--acgctgctcat----------gcttgcaacccgctgggatgcag--------gtgcatgcctctagcatgaagtcagacaa
>GS_C57
aaccaatggcctcctgaacgtgcgttgcactcttggga----tttcctgagagtatg--tctgcttcagtgcttaac--ttgccccaactt------tgcaagcaggatgttt-ttctgcc-ttgcgttcttatgagctattg----tcct-----------------------------------------ctgtg-ccaatggctt-gttaattgcttggtgcttgcaaaatgcttt----gcgcg--ctgttattcaag----tttcta-ccttc--gtggttt----------tacttgag---tg--acgctgctcat----------gcttgcaacccgctgggatgcag--------gtgcatgcctctagcatgaagtcagacaa
>GS_C66
aaccaatggcctcctgaacgtgcgttgcactcttggga----tttcctgagagtatg--tctgcttcagtgcttaac--ttgccccaactt------tgcaagcaggatgttt-ttctgcc-ttgcgttcttatgagctattg----tcct-----------------------------------------ctgcg-ccaatggctt-gttaattgcttggtgcttgcaaaatgcttt----gcgcg--ctgttattcaag----tttcta-ccttc--gtggttt----------tacttgag---tg--acgctgctcat----------gcttgcaacccgctgggatgcag--------gtgcatgcctctagcatgaagtcagacaa
>GS_C66b
aaccaatggcctcctgaacgtgcgttgcactcttggga----tttcctgagagtatg--tctgcttcagtgcttagc--ttgccccaactt------tgcaagcaggatgttt-ttctgcc-ttgcgttcttatgagctattg----tcct-----------------------------------------ctgcg-ccaatggctt-gttaattgcttggtgcttgcaaaatgcttt----gcgcg--ctgttattcaag----tttcta-ccttc--gtggttt----------tacttgag---tg--acgctgctcat----------gcttgcaacccgctgggatgcag--------gtgcatgcctctagcatgaagtcagacaa
>GS_C74
aaccaatggcctcctgaacgtgcgttgcactcttggga----tttcctgagagtatg--tctgctttagtgcttaac--ttgccccaactt------tgcaagcaggatgttt-ttctgcc-ttgcgttcttatgagctattg----tcct-----------------------------------------ctgcg-ccaatggctt-gttaattgcttggtgcttgcaaaatgcttt----gcgcg--ctgttattcaag----tttcta-ccttc--gtggttt----------tacttgag---tg--atgctgctcat----------gcttgcaacccgctgggatgcag--------gtgcatgcctctagcatgaagtcagacaa
>GS_C66a
aaccaatggcctcctgaac-----------------------------g----------tctgcttcagtgcttaac--ttgccccaactt------tgcaagcaggatgttt-ttctgcc-ttgcgttcttatgagctattg----tcct-----------------------------------------ctgcg-ccaatggctt-gttaattgcttggtgcttgcaaaatgcttt----gcgcg--ctgttattcaag----tttcta-ccttc--gtggttt----------tacttgag---tg--acgctgctcat----------gcttgcaacccgctgggatgcag--------gtgcatgcctctagcatgaagtcagacaa
>GS_C3_new
aaccaatggcctcctgaacgtgcgttgcactcttggga----tttcctgagagtatg--tctgcttcagtgcttaac--ttgccccaactt------tgcaatcaggatgtgt-ttctgcc-ttgcgttcttatgaactattg----ccct-----------------------------------------ctgag-ccaatggctt-gktaattgcttggttcttgcaaaatgcttt----gcgcg--ctgttattcaag----tttcta-ccttc--stggttt----------tacttgag---tg--acgctgctcat----------gc----------------------------------------------------------
>GS_C53
aaccaatggcctcctgaacgtgcgttgcactcttagta----tttcctgagagtatg--tctgcttcagtgcttacc--ttgccccaactt------tgcaagcaggatgtgt-ttctgcc-ttgcgttcttatgagctattg----ccct-----------------------------------------ctgag-ccaatggctt-gttaattgcttggttgttgcaaaatgcttt----gcgcg--ctgttactcaag----tttcta-ccttc--gtgggtt----------tactggag---tg--acgctgctcat----------gcttgcaacc-gctgggatgcag--------gtgcatgcctctagcatgaagtcagacaa
>GS_C25
aatcaatggcctcctgaacgttcgttgcactcttggga----tttcctgagagtatg--tctgcttcagtgcttaac--ttgccccaactt------tgcaagcaggatgtgt-ttctgcc-ttgcgctcttatgagtcattg----ccct-----------------------------------------ctgag-ccaatggctt-gttaattgcttggctcttgcaaaatgcttt----gcgcg--ctgttattcacg----tttcta-ccttc--gtggttt----------tacttgag---tgacacgctgctcat----------gcttgcaacc-gctgggatgcag--------gtgcatgcctctagcatgaagtcagacaa
>GS_C78
aatcaatggcctcctgaacgcgcgttgcagtcttggga----tttcctgagagtatg--tctgcttcagtgcttaac--ttgccccaactt------tgcaagcaggatgtgt-ttctgtc-ttgcgttcgtatgagctattg----ccct-----------------------------------------ctgag-ccagtggctt-gttaattgcttggttcttgcaacatgcttt----gcgcg--ctgttattcagg----tttcta-ccttc--gcggttt----------tacttgag---tg--acactgctcat----------gcttgcaacc-gctgggatggag--------gtgcatgcctctagcatgaagtcagacaa
>GS_C124
aaccaatggcctcctgaacgtgcgttgcactcttgggc----tttcctgagagtatg--tctgcttcagtgcttaac--ttgtcccaactt------tgcaagcaggacgtgt-ttctacc-ttgcattcttatgagctattg----ccct-----------------------------------------ctgag-ctaatggcttgttaaattgcttggttcttgcaaaatgcttt----gcgcg--ctgttattcaag----tttcta-ccttc--gtggttt----------tatttgag---tg--acgctgctcat----------gcttgcaacc-gctgggatgcag--------gtgcatgcctctagcatgaagtcagacaa
>GS_C1aa
aaccaatggcctcctgaacgtgcgttgcactcttggga----tttcctgagagtatg--tctgcttcagtgcttaac-----ttccaactt------tgcaagcaggatgtgt-ttctgcc-ttgcgtgcttatgagctattg----ccct-----------------------------------------ctgag-ccaatggttt-gtgaatcgcttggttcttgcaaaatgcttt----gcgcg--ctgttattcagg----tatcta-ccttc--gtggttt----------tacttgag---tg--acgctgctcat----------gcttgcaacc-gctgggatgcag--------gtgcatgcctctagcatgaagtcagacaa
>GS_C106
aaccaatggcctcctgaacgtgcgttgcactcttggga----tttcctgagagtatg--tctgcttcagtgcttaac--ttgccccaacttt-----tgcaagcaggatgtgt-ttctgcc-ttgcgttcttatgagctattg----ccct-----------------------------------------ctgag-ccaatggctt-gttaattgcttggttcttgcaaaatgctttt---gcgcg--ctgttattcagg----tttcta-ccttc--gtggttt----------tactcgag---tg--atgctgctcgt----------gcttgcaacc-actgggatgcag--------gtgcatgcctctagcatgaagtcagacaa
>GS_C106a
aaccaatggcctcctgaacgtgcgttgcactcttggga----tttcctgagagtatg--tctgcttcagtgcttaac--ttgccccaactt------tgcaagcaggatgtgt-ttctgcc-ttgcgttcttatgagctattg----tcct-----------------------------------------ctgag-ccaatggctt-gttaattgcttggttcttgcaaaatgctttt---gcgcg--ctgttattcagg----tttcta-ccttc--gtggttt----------tacttgag---tg--atgctgctcgt----------gcttgcaacc-actgggatgcag--------gtgcatgcctctagcatgaagtcagacaa
>GS_C88a
aatcaatggcctcctgaacgtgcgttgcactcttggga----tttcctgagagtatg--cctgcttcagcgcttaac--ttgccccaactt------tgcaagca-------t-tct--cc-ttgcgttcctatgagctattg----ccct-----------------------------------------ctgag-ccaatggctt-gttaattgcttggttcttgcaaaatgcttt----gcgtg--ctgttattcaag----tttcta-ccttc--gtggttt----------tacttgag---tg--acgctgctcat----------gcttgcaacc-gctgggatgcag--------gtgcatgcctctagcatgaagtcagacaa
>GS_C110
aaccaatggcctcctgaacgtgcgttgcactcttggga----tttcctgagagtatg--cctgcttcagcgcttaac--ttgccccaactt------tgcaagca-------t-tct--cc-ttgcgttcctatgagctattg----ccct-----------------------------------------ctgag-ccaatggctt-gttaattgcttggttcttgcaaaatgcttt----gcgtg--ctgttattcaag----tttcta-ccttc--gtggttt----------tacttgag---tg--acgctgctcat----------gcttgcaacc-gctgggatgcag--------gtgcatgcctctagcatgaagtcagacaa
>GS_C73
aaccagtggcctcctgaacgtgcgttgcactcttggga----tttcctgagagtatg--tctgcttcagcgcttaac--ttgccccaactt------tgcaagca-------t-ttctgcc-ttgcgttcttatgagctattg----ccct-----------------------------------------ctgag-ccaatggctt-gttaattgcttggttcttgcaaaatgcctt----gcgcgcactgttattcaag----cttcta-ccttc--gtggttt----------tacttgagtgatg--acgctgctcat----------gcttgcaacc-gctgggatgcag--------gtgcatgcctctagcatgaagtcagacaa
>GS_C59
aaccaatggcctcctgaacgtgcgttgcactcttggga----tttcctgagagtatg--tctgcttcagtgcttaac--ttgccccaactt------tgcaagcaggatgtgt-ttctgcctttgcgctcttatgagctattg----ccct-----------------------------------------ctgag-ccaatggctt-gttaattgcttggttcttgcaaactgcttt----gcgcg--ttgttattcagg----tttcta-ccttc--gtggttt----------tacttgag---tg--acggtgctcat---------tgcttgcaacc-gctgggatgcag--------gtgcatgcctctagcatgaagtcagacaa
>GS_C3L
aaccaatggcctcctgaacgtgcgttgcactcttggga----tttcctgagagtatg--tctgcttcagtgcttaac--ttgc-ccaactt------tgcaagcaggatgtgt-ttctgcc--tgcgttcttatgagctattg----ccct-----------------------------------------ctgag-ccaatggctt-gttaattgcttggttcttgcaaaatgcttt----gcgcg--ctgttattcaag----tttcta-ccttc--gtggttttt-------ttacttgag---tg--acgctgctcat----------gcttgcaacc-gctgggatgcag--------gtgcatgcctctagcatgaagtcagacaa
>GS_KB1
aaccaatggc-----gaaggtgtgttgcacccttggga----tttcctgagagtatg--tctgcttcagtgcttaac--ttgccccaactt------tgcaagcaggatgtgt-ttctgcc-ttgcgttcttatgagctattg----cctt-----------------------------------------ctgcg-ccaatggctt-ggtaattgcttggttcttgcagaacgcttt----gcgtg--ctgttat--cat----tttcta-ccttc--gcggttt----------tacttgag---tg--acgctgctcat----------gcttgcaacc-gctgggatgcag--------gtgcatgcctctagcatgaagtcagacaa
>GS_KB2
aaccaatggc-----gaaggtgtgttgcacctttggga----tttcctgagagtatg--tctgcttcagtgcttaac--ttgccccaactt------tgcaagcaggatgtgt-ttctgcc-ttgcgttcttatgagctattg----cctt-----------------------------------------ctgcg-ccaatggctt-ggtaattgcttggttcttgcagaacgcttt----gcgtg--ctgttattccag----tttcta-ccttc--gcggttt----------tacttgag---tg--acgctgctcat----------gcttgcaacc-gctgggatgcag--------gtgcatgcctctagcatgaagtcagacaa
>GS_KB3
aaccaatggc-----gaacgtgtgttgcacccttggga----tttcctgagagtatg--tctgcttcagtgcttaac--ttgccccaactt------tgcaagcaggatgtgt-ttctgcc-ttgcgttcttatgagctactg----cctt-----------------------------------------ctgcg-ccaatggctt-ggtaattgcttggttcttgcaaaacgcttt----gcgtg--ctgttattccag----tttcta-ccttc--gcggttt----------tacttgag---tg--acgctgctcat----------gcttgcaacc-gctgggatgcag--------gtgcatgcctctagcatgaagtcagacaa
>GS_KB4
aaccaatggc-----gaacgtgtgttgcacccttggga----tttcctgagagtatg--tctgcttcagtgcttaac--ttgccccaactt------tgcaagcaggatgtgt-ttctgcc-ttgcgttcttatgagctactg----gctt-----------------------------------------ctgcg-ccaatggctt-ggtaattgcttggttcttgcaaaacgcttt----gcgtg--ctgttattccag----tttcta-ccttc--gcggttt----------tacttgag---tg--acgctgctcat----------gcttgcaacc-gctgggatgcag--------gtgcatgcctctagcatgaagtcagacaa
>GS_C90
------------------------------------------------g--------------cttcagtgcttaac--ttgccccaactt------tgcaagcaggatgtgt-ttctgcc-ttgcgttcttatgagctattg----ccct-----------------------------------------ctgcg-ccaatggctt-gttaattgcttggttcttgcaaaatgcttt----gcgcg--ctgttattcaag----tttcta-ccttcaagtggttt----------tacttgag---tg--acgctgctcat----------gcttgcaacc-gctgggatgcag--------gtgcatgcctctagcatgaagtcagacaa
>GS_C128
aatcaatggccccctgaacgggtgttgcactcttggga----tttcctgagagtatg--tctgcttcagtgcttaac--ttgccccaactt------tgcaagcaggatgtgt-ttctgcc-ttgcgtacttatgaactattg----ccct-----------------------------------------ctgag-tcaatggctt-gttaattgcttggttcttgcaaaatgcttt----gtgcg--ctgttattcacg----tttcta-ccttc--gtggttt----------tacttgag---tg--acgctgctcat----------gcttgcaacc-gctgggatgctgggatgcaggtgcatgcctctagcatgaagtcagacaa
>GS_C61
aaccaatggcctcctgaacgtgcgttgcactcttggga----tttcctgagtgtatg--tctgcttcaatgcttaac--ttgccccaactt------tgcaagca-----ttt-ttctgcc-ttgcgtttttatgagctattg----ccct-----------------------------------------ctgag-ccaatggctt-gttaattgcttggttcttgcaaaatgcttt----gtgcg--ctgttattcaag----tttcta-ccgtc--gtggttt----------tacttgag---tg--atgctgctcat----------gcttgcaacc-gctg-gatgcag--------gtgcatgcctctagcatgaagtcagacaa
>GS_C96
aaccaatggcctcctgaacgtgcgttgcactcttggga----tttcctgagagtatg--tctgcttcagtgcttaac--ttgccccgactt------tgcaagca-----ctc-ttctgcc-ttgcgttcttatgagctattg----ccctct---------------------------------------ctgag-ccaatggctt-gttaattgcttggttcttgcaaaatgcttt----gcgcg--ctgttattcaag----tttcta-cgttc--gtggttt----------tacttgag---tg--atgctgctcat----------gcttgcaacc-gctgggatgcag--------gtgcatgcctctagcatgaagtcagacaa
>GS_C3q
aaccaatggcctcctgaacgtgcgttgcactcttggga----tttcctgagagtatg--tctgcttcagtgctttaa-cttgccccaactt------tgcaagca-------t-ttctgcc-ttgcgttcatatgagctattg----ccct-----------------------------------------ctgag-ccaatggctt-gttaattacttggttcttgcgaaatggttt----gtgcg--ctgttattcaag----tttcta-ccttt--gtggttt----------tacttgag---tg--acgctgctcat----------gcttgcaacc-gctgggatgcag--------gtgcatgcctctagcatgaagtcagacaa
>GS_C76
aatcaatggcctcctgaacgtgcattgcactcttggga----tttcctgagagtatg--tctgcttcagtgcttaac--ttgccccaactt------tgcaagcaggatgtgt-ttctgcc-ttgcgttcttatgagctattg----ccct-----------------------------------------ctgag-ctaatggctt-gttaattgcttgg-tcttgcaaaatgcttt----gcgcg--ct-ttattcaag----tttcta-ccttc--gtggttt----------tacttgag---tg--acgctgctcat----------gcttgcaacc-gctgggatgcag--------gtgcatgcctctagcatgaagtcagacaa
>GS_C105
aaccaatggcctcctgaacgtgcgttgcactcttggga----tttcctgagagtatg--tctgcttcagtgcttcac--ttgccccaactt------tgcaagcaggatgtgt-ttctgcc-ttgcgttcttatgagctattg----ccct-----------------------------------------------ccaatggctt-gttaattgcttggttcttgcaaaatgcttt----gcgcg--ctgttaattcag---gtttcta-ccttc--gtggttt----------tacttgag---tg--acgcggctcat----------gcttgcaacc-gctgggatgcag--------gtgcatgcctctagcatgaagtcagacaa
>GS_C105a
aaccaatcgcctcctgaacgtgcgttgcactcttggga----tttcctgagagtatg--tctgcttcagtgcttcac--ttgccccaactt------tgcaagcaggatgtgt-ttctgcc-ttgcgttcttatgagctattg----ccct-----------------------------------------------ccaatggctt-gttaattgcttggttcttgcaaaatgctc------ctcg--ctgttaattcag---gtttcta-ccttc--gtggttt----------tacttgag---tg--acgcggctcat----------gcttgcaacc-gctgggatgcag--------gtgcatgcctctagcatgaagtcagacaa
>GS_C69
aaccaatggcctcctgaacgtgcgttgcactcttggga----tttcctgagagaatg--tctgcttcagtgcttaac--ttgccccaactt------tgcaagcaggatgtgt-ttctgcc-ttgcgttcttatgagctattg----ccct-----------------------------------------ctgag-ccaatggctt-gttaattccttggttcttgcaaaatgcttt----gcgcg--ctgttactcaga----tttcta---------------------------cctgag---tg--acgctgctcat----------gcttgcaaaccgctgggatgcag--------gtgcatgcctctagcatgaagtcagacaa
>GS_C69a
aatcaatggcctcctgaacgtgcgttgcactcttggga----tttcctgagagaatg--tctgcttcagtgcttaac--ttgccccaactt------tgcaagcaggatgtgt-ttctgcc-ttgcgttcttatgagctattg----ccct-----------------------------------------ctgag-ccaatggctt-gttaattccttggttcttgcaaaatgcttt----gcgcg--ctgttactcaga----tttcta---------------------------cctgag---tg--acgctgctcat----------gcttgcaaaccgctgggatgcag--------gtgcatgcctctagcatgaagtcagacaa
>GS_C81
aaccaatggcctcctgaacgtgcgttgcactcttgggatttctttcctgagagtatg--tctgcttcagtgcttaac--ttgccccaaatt------tgcaagcaggatgtgt-ttctgcc-ttgtgttcttatgagctattg----ccct-----------------------------------------ctgag-ccaatggctt-gttaattgcttggttcttgcaaaatgcttt----gcgcg--ctgttattcaag----tttcta----------------------------------------ccgctgctcat----------gcttgcaacc-gctgggatgcag--------gtgcatgcttctagcatgaagtcagacaa
>GS_D1
aaccaatggccccctgaacgcgcattgcactcttggga----cttcctgagagtatg--tttgcttcagtgcttatt--ttacctc------ct---tgcaag---gttctgt-cgcaacc-ttgtgccctggccagccatgggttaactt---------------------------------g-------------cccatggctt-gctgagtagtgatcttttagagcaagctctg---gcacg--ctgttgtttgag------------------gcagcctatattgaggctatttcaa--atg--acgttgctacaa---------gcttgatgtgtccttctgcgccg------ttgcgcat-cccatagcatga----------
>GS_D1a
aaccaatggccccctgaacgcgcattgcactcttggga----cttcctgagagtatg--tttgcttcagtgcttatt--ttacctc------ct---tgcaag---gttctgt-cgcaacc-ttgtgccctggccagccacgggttaactt---------------------------------g-------------cccatggctt-gctgagtagtgatcttttagagcaagctctg---gcacg--ctgttgtttgag------------------gcagcctatattgaggctatttcaa--atg--acgttgctacaa---------gcttgatgtgtccttctgcgccg------ttgcgcat-cccatagcatga----------
>GS_D3
aaccaatggccccctgaacgcgcattgcactcttggga----cttcctgagagtatg--tttgcttcagtgcttatt--ttacctc------tt---tgcaag---gttctgt-cgcaacc-ttgtgccctggccagccatgggttaactt---------------------------------g-------------cccatggctt-gctgagtagtgatcttttagagcaagctctg---gcacg--ctgttgtttgag------------------gcagcctatattgaggctatttcaa--atg--acgttgctacaa---------gcttgatgtgtccttctgcgccg------ttgcgcat-cccatagcatga----------
>GS_D9
aaccaatggccccctgaatgcgcattgcactcttggga----cttcctgagagtatg--tttgcttcagtgcttatt--ttacctc------ct---tgcaag---gttctgt-cgcaacc-ttgtgccctggccagccacgggttaactt---------------------------------g-------------cccatggctt-gctgagtagtgatcttttagagcaagctctg---gcacg--ctgttgtttgag------------------gcagcctatattgaggctatttcaa--atg--acgttgctacaa---------gcttgatgtgtccttctgcgccg------ttgcgcat-cccatagcatga----------
>GS_D10
aaccaatggccccctgaatgcgcattgcactcttggga----cttcctgagagtatg--tttgcttcagtgcttatt--ttacctc------ct---tgcaag---gttctgt-cgcaacc-ttgtgccctggccagccatgggttaactt---------------------------------g-------------cccatggctt-gctgagtagtgatcttttagagcaagctctg---gcacg--ctgttgtttgag------------------gcagcctatattgaggctatttcaa--atg--acgttgctacaa---------gcttgatgtgtccttctgcgccg------ttgcgcat-cccatagcatga----------
>GS_D5
aaccaatggccccctgaacgcgcattgcactcttggga----cttcctgagagtatg--tttgcttcagtgcttgtt--ttacctc------ct---tgcaag---gttctgt-cgcaacc-ttgtgccctggccagccacgggttaactt---------------------------------g-------------cccatggctt-gctgagtagtgatcttttagagcaagctctg---gcacg--ctgttgtttgag------------------gcagcctatattgaggctatttcaa--atg--acgttgctacaa---------gcttgatgtgtccttctgcgccg------ttgcgcat-cccatagcatga----------
>GS_D7
aaccaatggccccctgaacgtgcattgcactcttggga----cttcctgagagtatg--tttgcttcagtgcttgtt--ttacctc------ct---tgcaag---gttctgt-cgcaacc-ttgtgccctggccagccacgggttaactt---------------------------------g-------------cccatggctt-gctgagtagtgatcttttagagcaagctctg---gcacg--ctgttgtttgag------------------gcagcctatattgaggctatttcaa--atg--acgttgctacaa---------gcttgatgtgtccttctgcgccg------ttgcgcat-cccatagcatga----------
>GS_D2.2
aaccaatggccccgtgaacgcgcattgcactcttggga----cttcctgagagtatg--tttgcttcagtgcttatt--ttacctc------ct---tgcaag---gttctgt-cgcaacc-ttgtgccctggccagccacgggttaactt---------------------------------g-------------cccatggctt-gctgagtagtgatcttttagagcaagctctg---gcacg--ctgttgtttgag------------------gcagcctatattgaggctatttcaa--atg--acgttgctacaa---------gcttgatgtgtccttctgcgccg------ttgcgcat-cccatagcatga----------
>GS_D6
aaccaatggccccctgaacgcgcattgcactcttggga----cttcctgagagtatg--tttgcttcagtgcttatt--ttacctc------ct---tgcaag---gttctgt-cgcaacc-ttgtgccctggccagccacgcgttaactt---------------------------------g-------------cccatggctt-gctgagtagtgatcttttagagcaagctctg---gcacg--ctgttgtttgag------------------gcagcctatattgaggctatttcaa--atg--acgttgctacaa---------gcttgatgtgtccttctgcgccg------ttgcgcat-cccatagcatga----------
>GS_D1.6
aaccaatggccccctgaacgcgcattgcactcttggga----cttcctgagagtatg--tttgcttcagtgcttatt--ttacctc------ct---tgcaag---gttctgt-cgcaacc-ttgtgccctggccagccatgggttaactt---------------------------------g-------------cccatggctt-gctgagtagtgatcttttagagcaagctctg---gcacg--ctgttgtttgag------------------gcagcctatattgaggctatttcaa--atg--acgttgctacaa---------gcttgatgtgtccttctgcgccg------ttgcgcaa-cccatagcatga----------
>GS_D2
aaccaatggccccctgaacgcgcattgcactcttggga----cttcctgagagtatg--tttgcttcagtgcttatt--ttacctc------ct---tgcaag--------------gacc-ttgtgccctggccagccacgggttaactt---------------------------------g-------------cccatggctt-gctgagtagtgatcttttagagcaagctctg---gcacg--ctgttgtttgag------------------gcagcctatattgaggctatttcaa--atg--acgttgctacaa---------gcttgatgtgtccttctgcgccg------ttgcgcat-cccatagcatga----------
>GS_D4
aaccaatggccccctgaacgcgcattgcactcttggga----cttcctgagagtatg--tttgcttcagtgcttatt--ttacctc------ct---tgcaag---gttctgtgcgcaacc-ttgtgccctggccagccacgggttaactt---------------------------------g-------------cccatggctt-gctgagtagtgatcttttagagcaagctctg---gcacg--ctgttgtttgag------------------gcagcctatattgaggctatttcaa--atg--acgttgctacaa---------gcttgatgtgtccttctgcgccg------ttgcgcat-cccatagcatga----------
>GS_D11
aaccaatggccccctgaacgcgcattgcactcttggga----cttcctgagagtatg--tttgcttcagtgcttatt--ttacctc------ct---tgcaag---gttctgt-cgcaacc-ttgtgccctggccagccatgggttaactt---------------------------------g-------------cccatggctt-gctgagtagtgatcttttagagcaagctctg---gcacg--ctgttgtttgag------------------gcagcctatattgaggctatttcaa--atg--aca-agctacaa---------gcttgatgtgtccttctgcgccg------ttgcgcat-cccatagcatga----------
>GS_D8
aaccaatggccccctgaacgcgcatcgcactcttggga----cttcctgagagtatg--tttgcttcagtgcttatt--ttacctc------ct---tgcaag---gttctgt---caacc-ttgtgccctggccagccacgggttaactt---------------------------------g-------------cccatggctt-gctgagtagtgatcttttagagcaagctctc-tggcacg--ctgttgtttgag------------------gcagcctgtattgaggctatttcaa--atg--acgttgctacaa---------gcttgatgtgtccttctgcgccg------ttgcgcat-cccatagcatga----------
