# Supplementary material for: Fine‐Scale Geographic Variation of Cladocopium in Acropora hyacinthus Across the Palauan Archipelago
Source: Ecol Evol. 2024 Dec 16;14(12):e70650. doi: 10.1002/ece3.70650 (PMC11650750; doi:10.1002/ece3.70650)
Supplement: Supplementary file 1 — Table S1. ITS2 alignment file used to create consensus ITS2 sequence that was aligned to in order to call ITS2 types of our samples. Table S2. List of all native colonies used in the common garden transplant. Table S3. Map of the placement of the colonies on the common garden panels. Table S4. Primer sequences designed to amplify regions in five genes of interest. Table S5. (A) PhiST AMOVA table comparing distribution of genetic diversity among chloroplast genes among regions, among populations (i.e., reefs), and within populations. [df: degrees of freedom, SS: sum of squares, MS: mean squares, Est Var: estimated variance, %: percent variance explained at this level] (B) Fisher’s exact test input and output to test for the association between symbiont chloroplast SNP profile ID and host cryptic species ID. (C) Formula and outputs for mixed effect logistic regression and ANOVA on the model to determine whether there was a significant relationship between mortality in the common garden and native reef, transplant reef, and chloroplast SNP profile. (D) Formula and outputs for Mantel test to determine whether there was a significant relationship between genetic distance and thermal environment. Table S6. GenAlEx input with profile used as a proxy for haplotype (U1 = 1, U2 = 2, U3 = 3, L = 4, and O = 5). Table S7. GenAlEx AMOVA output file. Table S8. GenAlEx genetic distance matrix output (left matrix) and reef to reef genetic distance matrix in km (right matrix). Table S9. GenAlEx PCoA output file. Table S10. ITS2 types and association with chloroplast data. Table S11. ITS2 Type by chloroplast SNP profile counts. Table S12. (A) Sequence combinations of samples with more than one profile, and the reef regions in which they were found. (B) Details of colony PAL257 showing the read counts at SNPs distinguishing L and U1 profiles. Table S13. Table and counts of chloroplast SNP profile, reef, region, and host ID of all native colony samples. Table S14. Survival of all common [file ECE3-14-e70650-s001.zip › ece370650-sup-0003-supinfo.xlsx]

## Sheet: Table S2
Table S2: List of all native colonies used in the common garden transplant
Colony	Native Reef	Native Region
1	7	East
2	7	East
3	7	East
6	7	East
7	7	East
8	7	East
9	7	East
10	7	East
11	9	East
12	9	East
13	9	East
14	9	East
16	9	East
18	9	East
20	9	East
24	21	South
25	21	South
32	17	South
36	17	South
42	50	UlongFR
49	50	UlongFR
57	50	UlongFR
59	13	South
63	15	South
64	15	South
65	15	South
66	15	South
67	15	South
70	15	South
72	14	South
74	14	South
81	18	South
83	18	South
84	18	South
85	18	South
86	18	South
92	18	South
97	19	South
101	23	West
104	23	West
106	23	West
109	23	West
110	23	West
111	24	West
113	24	West
116	24	West
118	24	West
119	24	West
120	24	West
127	25	West
129	25	West
136	22	West
139	22	West
149	26	West
156	27	West
157	27	West
159	27	West
161	51	UlongFR
201	30	NofEbiil
202	30	NofEbiil
203	30	NofEbiil
209	30	NofEbiil
211	35	NofEbiil
217	35	NofEbiil
251	39	North
254	39	North
257	39	North
259	39	North
262	38	North
265	38	North
267	38	North
381	61	EbiilFR
382	61	EbiilFR
383	61	EbiilFR
384	61	EbiilFR
386	61	EbiilFR
387	61	EbiilFR
390	60	EbiilFR
394	60	EbiilFR

## Sheet: Table S5
Outputs of statistical analyses performed in R
Table S5: (A) PhiST AMOVA table comparing distribution of genetic diversity among chloroplast genes among regions, among populations (i.e. reefs), and within populations. [df: degrees of freedom, SS: sum of squares, MS: mean squares, Est Var: estimated variance, %: percent variance explained at this level]													Table S5: (B) Fisher’s Exact test input and output to test for the association between Symbiont chloroplast SNP profile ID and Host Cryptic Species ID.											Table S5: (C) Formula and outputs for mixed effect logistic regression and ANOVA on the model to determine whether there was a significant relationship between mortality in the common garden and native reef, transplant reef, and chloroplast SNP profile.											Table S5: (D) Formula and outputs for Mantel test to determine whether there was a significant relationship between genetic distance and thermal environment and genetic distance and geographic distance.
	PhiST AMOVA comparing diversity among chloroplast genes at the region, reef, and colony level												Fisher's Exact Test to test association between Chloroplast SNP Profile and Host ID (CS1 and CS2 by U3 and L)											GLMM for Transplant Ramet Mortality by Transplant Reef, Native Region, and Chloroplast SNP Profile											Mantel statistic based on Pearson's product-moment correlation for genetic distance by average reef temperature
														> ftL <- fisher.test(cont_table, workspace = 6e8)
		Source	Df	SS	MS	Est. Var	%							> ftL											Generalized linear mixed model fit by maximum likelihood (Adaptive Gauss-Hermite Quadrature, nAGQ = 10) [glmerMod]										Call:
		Among Regions	6	31.4153	5.23588	0.110238	0.281555																		Family: binomial ( logit )										mantel(xdis = m_gen, ydis = m_tem, method = "pearson", permutations = 999)
		Among Pops	30	30.3386	1.01129	0.116966	0.298739
		Within Pops	234	38.4528	0.164328	0.164328	0.419706							Fisher's Exact Test for Count Data											Formula: survival ~ as.factor(region) + as.factor(transplant_reef) + parent_type + (1 | nursery_colony)										Mantel statistic r:	-0.02776
		Total	270	100.207		0.391532	1							data: cont_table											Data: mort										Significance:	0.562
														p-value = 0.2121											Control: glmerControl(optimizer = "bobyqa")
		Stat	Value	P(rand >= data)										alternative hypothesis: two.sided																					Upper quantiles of permutations (null model):
		PhiRT	0.281555	0.001																					AIC	BIC	logLik	deviance	df.resid						0.9	0.95	0.975	0.99
		PhiPR	0.415814	0.001																					510.3	577.9	-240.2	480.3	655						0.16	0.213	0.273	0.309
		PhiPT	0.580294	0.001
																																			Permutation:	free
		PhiRT max	0.439881																						Scaled residuals:										Number of permutations:	999
		Phi'RT	0.640071																						Min	1Q	Median	3Q	Max
																									-0.51895	-0.2569	-0.12058	-0.07711	1.73798
		PhiPR max	0.669243
		Phi'PR	0.62132																						Random effects:
																									Group	Name	Variance	Std.Dev.							Mantel statistic based on Pearson's product-moment correlation for genetic distance by average standard deviation of reef temperature
		Nm (Haploid)	0.361632																						nursery_colony	(Intercept)	5.357	2.315
																																			Call:
		Probability, P(rand >= data), for PhiRT, PhiPR and PhiPT is based on standard permutation across the full data set.																							Number of obs: 670										mantel(xdis = m_gen, ydis = m_std, method = "pearson", permutations = 999)
																									groups: nursery_colony, 670
		PhiRT = AR / (WP + AP + AR) = AR / TOT																																	Mantel statistic r:	-0.02776
		Nm (Haploid) = [(1 / PhiPT) - 1] / 2																							Fixed effects:										Significance:	0.542
		PhiPT = (AP + AR) / (WP + AP + AR) = (AP + AR) / TOT																								Estimate	Std.Error	z value	Pr(>|z|)
																									(Intercept)	-3.19386	2.06241	-1.549	0.1215						Upper quantiles of permutations (null model):
		Key: AR = Est. Var. Among Regions, AP = Est. Var. Among Pops, WP = Est. Var. Within Pops																							as.factor(region)EbiilFR	-0.09592	0.80241	-0.12	0.9049						0.9	0.95	0.975	0.99
																									as.factor(region)NofEbiil	-0.61363	1.37285	-0.447	0.6549						0.148	0.198	0.252	0.3
																									as.factor(region)North	0.55409	0.82885	0.668	0.5038
																									as.factor(region)South	1.25369	1.10354	1.136	0.2559						Permutation:	free
																									as.factor(region)UlongFR	-1.85279	1.81974	-1.018	0.3086						Number of permutations:	999
																									as.factor(region)West	-0.05902	0.60326	-0.098	0.9221
																									as.factor(transplant_reef)9	-1.65362	1.10616	-1.495	0.1349
																									as.factor(transplant_reef)18	-3.0017	1.74547	-1.72	0.0855
																									as.factor(transplant_reef)21	-0.2578	0.52	-0.496	0.6201
																									as.factor(transplant_reef)27	-2.21389	1.38865	-1.594	0.1109
																									parent_typeU1	1.16112	0.96744	1.2	0.2301						Mantel statistic based on Pearson's product-moment correlation for genetic distance by geographic distance (km)
																									parent_typeU2	3.63227	2.62096	1.386	0.1658
																									parent_typeU3	0.38528	0.71381	0.54	0.5894						Call:
																																			mantel(xdis = m_gen, ydis = m_geo, method = "pearson", permutations = 999)
																									Signif. codes: 0 ‘***’ 0.001 ‘**’ 0.01 ‘*’ 0.05 ‘.’ 0.1 ‘ ’ 1
																																			Mantel statistic r:	1
																								car::Anova(binom.model, type=2)											Significance:	0.001
																								Analysis of Deviance Table (Type II Wald chisquare tests)											Upper quantiles of permutations (null model):
																									Response: survival										0.9	0.95	0.975	0.99
																										Chisq	Df	Pr(>Chisq)							0.045	0.0705	0.101	0.1402
																									region	2.482	6	0.8705
																									transplant_reef	3.0137	4	0.5555							Permutation:	free
																									parent_type	2.2198	3	0.5281							Number of permutations:	999

## Sheet: Table S6
Table S6: GenAlEx input with profile used as a proxy for haplotype (U1 = 1, U2 = 2, U3 = 3, L= 4, O = 5).
1	271	37	7	9	10	7	7	9	8	10	7	7	9	7	5	6	7	7	10	7	6	9	8	8	7	6	6	7	4	3	9	8	7	8	7	9	6	7	7	7	26	48	41	39	66	31	20
no. of loci	no. of samples	no. of pops	7	9	21	17	13	15	14	18	19	23	24	25	22	26	27	51	52	53	54	50	30	35	34	33	31	40	41	42	36	32	62	65	61	60	39	38	37		East	South	West	UlongFR	NofEbiil	EbiilFR	North
reef	region	clade		colony
7	East	1		2
7	East	1		3
7	East	1		4
7	East	1		5
7	East	1		6
7	East	1		9
7	East	1		10
9	East	1		11
9	East	1		12
9	East	1		13
9	East	1		14
9	East	1		15
9	East	1		16
9	East	1		17
9	East	1		19
9	East	4		20
21	East	1		21
21	East	4		22
21	East	4		23
21	East	4		24
21	East	4		25
21	East	4		26
21	East	4		27
21	East	4		28
21	East	4		29
21	East	4		30
17	South	4		31
17	South	1		32
17	South	4		33
17	South	4		35
17	South	4		36
17	South	4		39
17	South	4		40
13	South	3		51
13	South	3		53
13	South	3		55
13	South	3		56
13	South	3		58
13	South	3		59
13	South	4		60
15	South	1		62
15	South	3		63
15	South	3		64
15	South	3		65
15	South	1		66
15	South	3		67
15	South	3		68
15	South	1		69
15	South	3		70
14	South	3		71
14	South	3		72
14	South	3		74
14	South	3		75
14	South	3		77
14	South	3		78
14	South	3		79
14	South	3		80
18	South	4		81
18	South	4		82
18	South	4		83
18	South	4		84
18	South	4		85
18	South	4		86
18	South	4		87
18	South	4		88
18	South	4		89
18	South	4		90
19	South	4		94
19	South	4		95
19	South	4		96
19	South	4		97
19	South	5		98
19	South	4		99
19	South	4		100
23	West	1		101
23	West	1		102
23	West	1		103
23	West	1		104
23	West	1		105
23	West	1		106
23	West	1		110
24	West	1		111
24	West	1		112
24	West	1		113
24	West	1		115
24	West	1		116
24	West	1		117
24	West	1		118
24	West	1		119
24	West	1		120
25	West	1		121
25	West	1		124
25	West	1		126
25	West	4		127
25	West	4		128
25	West	1		129
25	West	1		130
22	West	1		133
22	West	1		137
22	West	1		138
22	West	1		139
22	West	1		140
26	West	1		142
26	West	1		143
26	West	1		146
26	West	1		147
26	West	1		149
26	West	1		150
27	West	4		152
27	West	4		153
27	West	1		155
27	West	1		156
27	West	1		157
27	West	1		158
27	West	1		159
51	UlongFR	1		161
51	UlongFR	3		162
51	UlongFR	3		164
51	UlongFR	3		165
51	UlongFR	5		168
51	UlongFR	3		169
51	UlongFR	5		170
52	UlongFR	3		171
52	UlongFR	3		172
52	UlongFR	3		173
52	UlongFR	5		174
52	UlongFR	5		175
52	UlongFR	3		176
52	UlongFR	3		177
52	UlongFR	3		178
52	UlongFR	5		179
52	UlongFR	5		180
53	UlongFR	5		183
53	UlongFR	5		184
53	UlongFR	4		185
53	UlongFR	3		187
53	UlongFR	3		188
53	UlongFR	5		189
53	UlongFR	5		190
54	UlongFR	5		192
54	UlongFR	5		193
54	UlongFR	5		195
54	UlongFR	5		198
54	UlongFR	3		199
54	UlongFR	5		200
50	UlongFR	3		41
50	UlongFR	3		42
50	UlongFR	3		43
50	UlongFR	3		45
50	UlongFR	3		46
50	UlongFR	3		47
50	UlongFR	3		48
50	UlongFR	3		49
50	UlongFR	3		50
30	NofEbiil	4		201
30	NofEbiil	4		202
30	NofEbiil	2		203
30	NofEbiil	1		205
30	NofEbiil	1		207
30	NofEbiil	4		208
30	NofEbiil	4		209
30	NofEbiil	2		210
35	NofEbiil	4		211
35	NofEbiil	1		212
35	NofEbiil	1		214
35	NofEbiil	1		215
35	NofEbiil	4		216
35	NofEbiil	4		218
35	NofEbiil	1		219
35	NofEbiil	4		220
34	NofEbiil	5		222
34	NofEbiil	5		223
34	NofEbiil	1		224
34	NofEbiil	1		227
34	NofEbiil	2		228
34	NofEbiil	1		229
34	NofEbiil	1		230
33	NofEbiil	2		231
33	NofEbiil	2		234
33	NofEbiil	2		235
33	NofEbiil	1		236
33	NofEbiil	1		238
33	NofEbiil	1		240
31	NofEbiil	5		242
31	NofEbiil	2		243
31	NofEbiil	2		244
31	NofEbiil	5		245
31	NofEbiil	2		246
31	NofEbiil	2		250
40	NofEbiil	1		281
40	NofEbiil	4		282
40	NofEbiil	2		284
40	NofEbiil	1		286
40	NofEbiil	4		287
40	NofEbiil	4		289
40	NofEbiil	1		290
41	NofEbiil	2		296
41	NofEbiil	1		298
41	NofEbiil	2		299
41	NofEbiil	2		300
42	NofEbiil	5		301
42	NofEbiil	2		304
42	NofEbiil	2		307
36	NofEbiil	1		321
36	NofEbiil	2		322
36	NofEbiil	4		323
36	NofEbiil	2		324
36	NofEbiil	2		325
36	NofEbiil	2		327
36	NofEbiil	2		328
36	NofEbiil	2		329
36	NofEbiil	1		330
32	NofEbiil	2		331
32	NofEbiil	2		332
32	NofEbiil	2		333
32	NofEbiil	2		335
32	NofEbiil	2		336
32	NofEbiil	2		337
32	NofEbiil	2		338
32	NofEbiil	2		340
62	EbiilFR	2		351
62	EbiilFR	2		352
62	EbiilFR	2		353
62	EbiilFR	2		354
62	EbiilFR	2		356
62	EbiilFR	2		359
62	EbiilFR	2		360
65	EbiilFR	1		371
65	EbiilFR	1		372
65	EbiilFR	5		373
65	EbiilFR	2		374
65	EbiilFR	2		375
65	EbiilFR	1		377
65	EbiilFR	2		378
65	EbiilFR	5		380
61	EbiilFR	4		381
61	EbiilFR	1		383
61	EbiilFR	1		384
61	EbiilFR	1		385
61	EbiilFR	1		386
61	EbiilFR	1		387
61	EbiilFR	1		388
60	EbiilFR	1		391
60	EbiilFR	1		392
60	EbiilFR	1		393
60	EbiilFR	1		394
60	EbiilFR	1		395
60	EbiilFR	1		396
60	EbiilFR	1		397
60	EbiilFR	1		398
60	EbiilFR	1		399
39	North	1		251
39	North	1		254
39	North	1		255
39	North	4		257
39	North	1		259
39	North	1		260
38	North	1		263
38	North	1		264
38	North	1		265
38	North	1		267
38	North	1		268
38	North	1		269
38	North	4		270
37	North	1		272
37	North	4		274
37	North	1		275
37	North	4		277
37	North	1		278
37	North	1		279
37	North	4		280

## Sheet: Table S7
Table S7: GenAlEx AMOVA output file.
Results of Analysis of Molecular Variance
Input as Haploid Distance Matrix for Calculation of PhiPT
Data Sheet	forAMOVA_format
Data Title	no. of loci
No. Samples	271
No. Pops	37
No. Regions	7
No. Permutations	999	No. PW Pop Permutations	999
N1	7.24106	N2	7.68768	N3	37.8487
SSTOT	100.207
Pop	7	9	21	17	13	15	14	18	19	23	24	25	22	26	27	51	52	53	54	50	30	35	34	33	31	40	41	42	36	32	62	65	61	60	39	38	37
n	7	9	10	7	7	9	8	10	7	7	9	7	5	6	7	7	10	7	6	9	8	8	7	6	6	7	4	3	9	8	7	8	7	9	6	7	7
SSWP	0	0.888889	0.9	0.857143	0.857143	2	0	0	0.857143	0	0	1.42857	0	0	1.42857	2	2.4	2	0.833333	0	2.5	2	2	1.5	1.33333	2.14286	0.75	0.666667	2.22222	0	0	2.625	0.857143	0	0.833333	0.857143	1.71429
Region	East	South	West	UlongFR	NofEbiil	EbiilFR	North
n	26	48	41	39	66	31	20
SSWR	6.15385	14.1458	3.60976	10.3846	22.1667	8.58065	3.75
Summary AMOVA Table
Source	df	SS	MS	Est. Var.	%
Among Regions	6	31.4153	5.23588	0.110238	0.281555
Among Pops	30	30.3386	1.01129	0.116966	0.298739
Within Pops	234	38.4528	0.164328	0.164328	0.419706
Total	270	100.207		0.391532	1
Stat	Value	P(rand >= data)
PhiRT	0.281555	0.001
PhiPR	0.415814	0.001
PhiPT	0.580294	0.001
PhiRT max	0.439881
Phi'RT	0.640071
PhiPR max	0.669243
Phi'PR	0.62132
Nm (Haploid)	0.361632
Probability, P(rand >= data), for PhiRT, PhiPR and PhiPT is based on standard permutation across the full data set.
PhiRT = AR / (WP + AP + AR) = AR / TOT
Nm (Haploid) = [(1 / PhiPT) - 1] / 2
PhiPT = (AP + AR) / (WP + AP + AR) = (AP + AR) / TOT
Key: AR = Est. Var. Among Regions, AP = Est. Var. Among Pops, WP = Est. Var. Within Pops

## Sheet: Table S8
Table S8: GenAlEx genetic distance matrix output (left matrix) and reef to reef genetic distance matrix in km (right matrix).
	7	9	21	17	50	13	15	14	18	19	23	24	25	22	26	27	51	52	53	54	30	35	34	33	31	39	38	37	40	41	42	36	32	62	65	61	60		7	9	21	17	50	13	15	14	18	19	23
7	0	0.111111	0.9	0.857143	1	1	0.666667	1	1	1	0	0	0.285714	0	0	0.285714	0.857143	1	1	1	0.75	0.5	0.428571	0.5	1	0.166667	0.142857	0.428571	0.571429	0.75	1	0.777778	1	1	0.625	0.142857	0	7	0	0.815518	15.843	20.1471	26.9505	27.369	27.7955	20.8354	21.6379	21.4906	21.7938
9	0.111111	0.222222	0.811111	0.777778	1	0.984127	0.703704	1	0.888889	0.904762	0.111111	0.111111	0.333333	0.111111	0.111111	0.333333	0.873016	1	0.984127	1	0.722222	0.5	0.492063	0.555556	1	0.240741	0.222222	0.444444	0.571429	0.777778	1	0.790123	1	1	0.666667	0.222222	0.111111	9	0.815518	0	15.0695	19.332	26.1539	26.5617	26.994	20.0243	20.8288	21.161	21.4838
21	0.9	0.811111	0.2	0.214286	1	0.871429	0.966667	1	0.1	0.228571	0.9	0.9	0.671429	0.9	0.9	0.671429	0.985714	1	0.871429	1	0.525	0.5	0.942857	0.95	1	0.766667	0.785714	0.557143	0.571429	0.975	1	0.877778	1	1	0.9625	0.785714	0.9	21	15.843	15.0695	0	6.62377	15.4638	14.8542	15.7933	6.30266	6.78766	25.1323	25.7219
17	0.857143	0.777778	0.214286	0.285714	1	0.877551	0.952381	1	0.142857	0.265306	0.857143	0.857143	0.653061	0.857143	0.857143	0.653061	0.979592	1	0.877551	1	0.535714	0.5	0.918367	0.928571	1	0.738095	0.755102	0.55102	0.571429	0.964286	1	0.873016	1	1	0.946429	0.755102	0.857143	17	20.1471	19.332	6.62377	0	8.85715	8.26209	9.17127	1.60183	2.42401	22.9936	23.6294
50	1	1	1	1	0	0.142857	0.333333	0	1	1	1	1	1	1	1	1	0.428571	0.4	0.714286	0.833333	1	1	1	1	1	1	1	1	1	1	1	1	1	1	1	1	1	50	26.9505	26.1539	15.4638	8.85715	0	2.02235	1.17263	9.61837	9.65782	22.149	22.7748
13	1	0.984127	0.871429	0.877551	0.142857	0.285714	0.428571	0.142857	0.857143	0.877551	1	1	0.959184	1	1	0.959184	0.510204	0.485714	0.734694	0.857143	0.928571	0.928571	1	1	1	0.97619	0.979592	0.938776	0.938776	1	1	0.984127	1	1	1	0.979592	1	13	27.369	26.5617	14.8542	8.26209	2.02235	0	1.26444	8.70903	8.5719	23.9317	24.5631
15	0.666667	0.703704	0.966667	0.952381	0.333333	0.428571	0.5	0.333333	1	1	0.666667	0.666667	0.761905	0.666667	0.666667	0.761905	0.571429	0.6	0.809524	0.888889	0.916667	0.833333	0.809524	0.833333	1	0.722222	0.714286	0.809524	0.857143	0.916667	1	0.925926	1	1	0.875	0.714286	0.666667	15	27.7955	26.994	15.7933	9.17127	1.17263	1.26444	0	9.75345	9.68198	23.3155	23.9405
14	1	1	1	1	0	0.142857	0.333333	0	1	1	1	1	1	1	1	1	0.428571	0.4	0.714286	0.833333	1	1	1	1	1	1	1	1	1	1	1	1	1	1	1	1	1	14	20.8354	20.0243	6.30266	1.60183	9.61837	8.70903	9.75345	0	0.917717	24.5834	25.2184
18	1	0.888889	0.1	0.142857	1	0.857143	1	1	0	0.142857	1	1	0.714286	1	1	0.714286	1	1	0.857143	1	0.5	0.5	1	1	1	0.833333	0.857143	0.571429	0.571429	1	1	0.888889	1	1	1	0.857143	1	18	21.6379	20.8288	6.78766	2.42401	9.65782	8.5719	9.68198	0.917717	0	25.4105	26.0471
19	1	0.904762	0.228571	0.265306	1	0.877551	1	1	0.142857	0.285714	1	1	0.755102	1	1	0.755102	0.959184	0.942857	0.795918	0.880952	0.571429	0.571429	0.959184	1	0.952381	0.857143	0.877551	0.632653	0.632653	1	0.952381	0.904762	1	1	0.964286	0.877551	1	19	21.4906	21.161	25.1323	22.9936	22.149	23.9317	23.3155	24.5834	25.4105	0	0.643407
23	0	0.111111	0.9	0.857143	1	1	0.666667	1	1	1	0	0	0.285714	0	0	0.285714	0.857143	1	1	1	0.75	0.5	0.428571	0.5	1	0.166667	0.142857	0.428571	0.571429	0.75	1	0.777778	1	1	0.625	0.142857	0	23	21.7938	21.4838	25.7219	23.6294	22.7748	24.5631	23.9405	25.2184	26.0471	0.643407	0
24	0	0.111111	0.9	0.857143	1	1	0.666667	1	1	1	0	0	0.285714	0	0	0.285714	0.857143	1	1	1	0.75	0.5	0.428571	0.5	1	0.166667	0.142857	0.428571	0.571429	0.75	1	0.777778	1	1	0.625	0.142857	0	24	21.2219	20.9486	25.8935	24.0877	23.5971	25.351	24.7665	25.6663	26.5107	1.59386	1.168
25	0.285714	0.333333	0.671429	0.653061	1	0.959184	0.761905	1	0.714286	0.755102	0.285714	0.285714	0.47619	0.285714	0.285714	0.408163	0.897959	1	0.959184	1	0.678571	0.5	0.591837	0.642857	1	0.357143	0.346939	0.469388	0.571429	0.821429	1	0.809524	1	1	0.732143	0.346939	0.285714	25	20.5671	20.2559	24.7298	22.8584	22.4225	24.1616	23.5932	24.438	25.2811	1.04813	1.22795
22	0	0.111111	0.9	0.857143	1	1	0.666667	1	1	1	0	0	0.285714	0	0	0.285714	0.857143	1	1	1	0.75	0.5	0.428571	0.5	1	0.166667	0.142857	0.428571	0.571429	0.75	1	0.777778	1	1	0.625	0.142857	0	22	21.7912	21.6092	27.83	26.3781	26.1479	27.8884	27.3183	27.9427	28.8018	4.11779	3.56645
26	0	0.111111	0.9	0.857143	1	1	0.666667	1	1	1	0	0	0.285714	0	0	0.285714	0.857143	1	1	1	0.75	0.5	0.428571	0.5	1	0.166667	0.142857	0.428571	0.571429	0.75	1	0.777778	1	1	0.625	0.142857	0	26	21.2525	21.0553	27.1487	25.709	25.5623	27.2896	26.7335	27.272	28.1326	3.64988	3.15196
27	0.285714	0.333333	0.671429	0.653061	1	0.959184	0.761905	1	0.714286	0.755102	0.285714	0.285714	0.408163	0.285714	0.285714	0.47619	0.897959	1	0.959184	1	0.678571	0.5	0.591837	0.642857	1	0.357143	0.346939	0.469388	0.571429	0.821429	1	0.809524	1	1	0.732143	0.346939	0.285714	27	29.8308	29.061	19.6469	13.1193	4.43584	6.00325	4.73881	13.9992	14.0798	21.5283	22.1124
51	0.857143	0.873016	0.985714	0.979592	0.428571	0.510204	0.571429	0.428571	1	0.959184	0.857143	0.857143	0.897959	0.857143	0.857143	0.897959	0.666667	0.542857	0.673469	0.666667	0.964286	0.928571	0.836735	0.928571	0.904762	0.880952	0.877551	0.918367	0.938776	0.964286	0.904762	0.968254	1	1	0.875	0.877551	0.857143	51	30.2029	29.4422	20.4401	13.9604	5.3979	7.02411	5.76004	14.893	15.0045	21.0985	21.6703
52	1	1	1	1	0.4	0.485714	0.6	0.4	1	0.942857	1	1	1	1	1	1	0.542857	0.533333	0.6	0.566667	1	1	0.885714	1	0.866667	1	1	1	1	1	0.866667	1	1	1	0.9	1	1	52	30.7273	29.9734	21.225	14.7704	6.25006	7.87207	6.60768	15.7236	15.8453	20.9951	21.5547
53	1	0.984127	0.871429	0.877551	0.714286	0.734694	0.809524	0.714286	0.857143	0.795918	1	1	0.959184	1	1	0.959184	0.673469	0.6	0.666667	0.47619	0.928571	0.928571	0.836735	1	0.809524	0.97619	0.979592	0.938776	0.938776	1	0.809524	0.984127	1	1	0.857143	0.979592	1	53	31.1853	30.4362	21.8491	15.4081	6.90151	8.51058	7.24619	16.3703	16.4956	21.0039	21.5535
54	1	1	1	1	0.833333	0.857143	0.888889	0.833333	1	0.880952	1	1	1	1	1	1	0.666667	0.566667	0.47619	0.333333	1	1	0.761905	1	0.722222	1	1	1	1	1	0.722222	1	1	1	0.791667	1	1	54	31.0714	30.3226	21.7624	15.3286	6.84519	8.47127	7.20685	16.2979	16.4285	20.9018	21.4524
30	0.75	0.722222	0.525	0.535714	1	0.928571	0.916667	1	0.5	0.571429	0.75	0.75	0.678571	0.75	0.75	0.678571	0.964286	1	0.928571	1	0.714286	0.625	0.821429	0.75	0.833333	0.708333	0.714286	0.642857	0.642857	0.75	0.833333	0.722222	0.75	0.75	0.8125	0.714286	0.75	30	59.1187	59.4836	71.0799	70.8508	70.6695	72.4941	71.8263	72.3659	73.256	48.58	47.9439
35	0.5	0.5	0.5	0.5	1	0.928571	0.833333	1	0.5	0.571429	0.5	0.5	0.5	0.5	0.5	0.5	0.928571	1	0.928571	1	0.625	0.571429	0.714286	0.75	1	0.5	0.5	0.5	0.571429	0.875	1	0.833333	1	1	0.8125	0.5	0.5	35	57.9852	58.3477	69.9288	69.7035	69.5431	71.3648	70.7005	71.218	72.1083	47.4476	46.8118
34	0.428571	0.492063	0.942857	0.918367	1	1	0.809524	1	1	0.959184	0.428571	0.428571	0.591837	0.428571	0.428571	0.591837	0.836735	0.885714	0.836735	0.761905	0.821429	0.714286	0.666667	0.642857	0.809524	0.52381	0.510204	0.673469	0.734694	0.75	0.809524	0.777778	0.857143	0.857143	0.660714	0.510204	0.428571	34	57.7631	58.1182	69.6129	69.3371	69.1143	70.9418	70.2705	70.8554	71.7441	47.0321	46.3954
33	0.5	0.555556	0.95	0.928571	1	1	0.833333	1	1	1	0.5	0.5	0.642857	0.5	0.5	0.642857	0.928571	1	1	1	0.75	0.75	0.642857	0.6	0.666667	0.583333	0.571429	0.714286	0.714286	0.5	0.666667	0.555556	0.5	0.5	0.625	0.571429	0.5	33	57.721	58.0745	69.5506	69.2641	69.0278	70.8565	70.1837	70.7831	71.6715	46.9487	46.3118
31	1	1	1	1	1	1	1	1	1	0.952381	1	1	1	1	1	1	0.904762	0.866667	0.809524	0.722222	0.833333	1	0.809524	0.666667	0.533333	1	1	1	0.904762	0.5	0.444444	0.555556	0.333333	0.333333	0.666667	1	1	31	62.6189	62.9225	73.7169	72.9728	72.0697	73.9597	73.2067	74.5242	75.3942	50.2511	49.608
39	0.166667	0.240741	0.766667	0.738095	1	0.97619	0.722222	1	0.833333	0.857143	0.166667	0.166667	0.357143	0.166667	0.166667	0.357143	0.880952	1	0.97619	1	0.708333	0.5	0.52381	0.583333	1	0.333333	0.261905	0.452381	0.571429	0.791667	1	0.796296	1	1	0.6875	0.261905	0.166667	39	56.263	56.7022	69.1858	69.5697	70.2231	71.9582	71.3928	71.0304	71.9371	48.0928	47.4761
38	0.142857	0.222222	0.785714	0.755102	1	0.979592	0.714286	1	0.857143	0.877551	0.142857	0.142857	0.346939	0.142857	0.142857	0.346939	0.877551	1	0.979592	1	0.714286	0.5	0.510204	0.571429	1	0.261905	0.285714	0.44898	0.571429	0.785714	1	0.793651	1	1	0.678571	0.244898	0.142857	38	57.3568	57.786	70.1468	70.4341	70.9473	72.6991	72.1156	71.9045	72.8089	48.8033	48.1823
37	0.428571	0.444444	0.557143	0.55102	1	0.938776	0.809524	1	0.571429	0.632653	0.428571	0.428571	0.469388	0.428571	0.428571	0.469388	0.918367	1	0.938776	1	0.642857	0.5	0.673469	0.714286	1	0.452381	0.44898	0.571429	0.571429	0.857143	1	0.825397	1	1	0.785714	0.44898	0.428571	37	56.8844	57.3142	69.6872	69.988	70.5252	72.2739	71.6937	71.4569	72.3617	48.3831	47.7629
40	0.571429	0.571429	0.571429	0.571429	1	0.938776	0.857143	1	0.571429	0.632653	0.571429	0.571429	0.571429	0.571429	0.571429	0.571429	0.938776	1	0.938776	1	0.642857	0.571429	0.734694	0.714286	0.904762	0.571429	0.571429	0.571429	0.714286	0.785714	0.904762	0.761905	0.857143	0.857143	0.785714	0.571429	0.571429	40	63.7938	64.0883	74.7507	73.919	72.8853	74.7861	74.0177	75.4757	76.3417	51.1399	50.4965
41	0.75	0.777778	0.975	0.964286	1	1	0.916667	1	1	1	0.75	0.75	0.821429	0.75	0.75	0.821429	0.964286	1	1	1	0.75	0.875	0.75	0.5	0.5	0.791667	0.785714	0.857143	0.785714	0.5	0.5	0.444444	0.25	0.25	0.625	0.785714	0.75	41	62.323	62.6269	73.4283	72.6914	71.8018	73.6905	72.9393	74.2422	75.1127	49.9757	49.3326
42	1	1	1	1	1	1	1	1	1	0.952381	1	1	1	1	1	1	0.904762	0.866667	0.809524	0.722222	0.833333	1	0.809524	0.666667	0.444444	1	1	1	0.904762	0.5	0.666667	0.555556	0.333333	0.333333	0.666667	1	1	42	68.1478	68.6028	81.1656	81.4954	81.9338	83.7012	83.1002	82.9653	83.87	59.7849	59.1599
36	0.777778	0.790123	0.877778	0.873016	1	0.984127	0.925926	1	0.888889	0.904762	0.777778	0.777778	0.809524	0.777778	0.777778	0.809524	0.968254	1	0.984127	1	0.722222	0.833333	0.777778	0.555556	0.555556	0.796296	0.793651	0.825397	0.761905	0.444444	0.555556	0.555556	0.333333	0.333333	0.666667	0.793651	0.777778	36	70.0972	70.5245	82.7563	82.8381	82.9324	84.7368	84.0931	84.331	85.2293	60.8062	60.1739
32	1	1	1	1	1	1	1	1	1	1	1	1	1	1	1	1	1	1	1	1	0.75	1	0.857143	0.5	0.333333	1	1	1	0.857143	0.25	0.333333	0.333333	0	0	0.625	1	1	32	71.12	71.5487	83.7901	83.8704	83.9527	85.7589	85.1131	85.3637	86.2619	61.8289	61.1962
62	1	1	1	1	1	1	1	1	1	1	1	1	1	1	1	1	1	1	1	1	0.75	1	0.857143	0.5	0.333333	1	1	1	0.857143	0.25	0.333333	0.333333	0	0	0.625	1	1	62	64.0882	64.3621	74.7532	73.7671	72.526	74.4424	73.651	75.3322	76.191	50.9084	50.2652
65	0.625	0.666667	0.9625	0.946429	1	1	0.875	1	1	0.964286	0.625	0.625	0.732143	0.625	0.625	0.732143	0.875	0.9	0.857143	0.791667	0.8125	0.8125	0.660714	0.625	0.666667	0.6875	0.678571	0.785714	0.785714	0.625	0.666667	0.666667	0.625	0.625	0.75	0.678571	0.625	65	70.7103	70.9692	81.0785	79.8724	78.2623	80.2064	79.3705	81.449	82.2955	56.9235	56.2823
61	0.142857	0.222222	0.785714	0.755102	1	0.979592	0.714286	1	0.857143	0.877551	0.142857	0.142857	0.346939	0.142857	0.142857	0.346939	0.877551	1	0.979592	1	0.714286	0.5	0.510204	0.571429	1	0.261905	0.244898	0.44898	0.571429	0.785714	1	0.793651	1	1	0.678571	0.285714	0.142857	61	49.0136	49.3932	61.2974	61.3916	61.7906	63.547	62.9585	62.8759	63.7767	39.645	39.0234
60	0	0.111111	0.9	0.857143	1	1	0.666667	1	1	1	0	0	0.285714	0	0	0.285714	0.857143	1	1	1	0.75	0.5	0.428571	0.5	1	0.166667	0.142857	0.428571	0.571429	0.75	1	0.777778	1	1	0.625	0.142857	0	60	47.6082	47.9857	59.8884	60.0033	60.4553	62.2043	61.6239	61.4851	62.3865	38.3144	37.695
																																							Geographic distance matrix (km)
[truncated: 26 more columns]

## Sheet: Table S9
Table S9: GenAlEx PCoA output file.
Principal Coordinates Analysis (PCoA)
PCoA via Distance matrix with data standardization
Data Sheet	PopGD_output
Data Title	Mean Population Genetic Distance Matrix for Haploid Distance
No. Samples	37
Percentage of variation explained by the first 3 axes
Axis	1	2	3
%	68.2066	18.3962	10.3332
Cum %	68.2066	86.6029	96.9361
Eigen Values by Axis and Sample Eigen Vectors
Axis No.	1	2	3	4	5	6
EigenValue	3.26348	0.880204	0.494412	0.117434	0.0276782	0.001487
7	0.268769	0.0490223	0.0274466	-0.0552938	0.00149699	0.00330551
9	0.205486	0.104533	0.0462737	-0.0300374	-0.0329886	0.0125732
21	-0.447734	0.228572	0.0444775	-0.00891728	0.0468458	-0.00819045
17	-0.402874	0.234043	0.0510832	-0.0101545	0.0259479	0.00663708
50	0.337028	-0.120513	0.199782	0.0756584	-0.0071948	-0.0105431
13	0.250041	-0.0783225	0.229427	0.134365	0.0179349	0.000194702
15	0.318891	-0.0591167	0.131901	0.00252187	0.0158132	0.00104042
14	0.339562	-0.123918	0.186707	0.0409353	0.0263849	0.00937811
18	-0.635568	0.252485	0.0374438	0.0779515	-0.0196241	0.00963505
19	-0.59715	0.183218	0.0156451	0.0482726	-0.0318753	-0.00872227
23	0.268754	0.0608034	0.0333915	-0.0369828	-0.0397378	-0.0148339
24	0.268769	0.0490223	0.0274466	-0.0552938	0.00149699	0.00330552
25	0.114129	0.12811	0.0502179	-0.0604032	0.0149705	-0.000998755
22	0.268769	0.0490223	0.0274466	-0.0552938	0.00149698	0.00330549
26	0.268769	0.0490223	0.0274466	-0.0552938	0.00149698	0.00330553
27	0.114129	0.12811	0.0502179	-0.0604032	0.0149705	-0.000998754
51	0.106191	-0.201729	0.127366	-0.0204885	-0.00244648	0.00014768
52	0.0207586	-0.261067	0.13813	-2.13567e-05	0.00235468	0.00240815
53	-0.367003	-0.394048	0.0454677	0.00868413	0.00401933	-0.00235576
54	-0.61072	-0.352274	-0.093672	-0.0888808	-0.00488032	0.00134586
30	0.00251265	0.15323	-0.0357527	-0.0069628	0.0604159	-0.0025139
35	0.0745821	0.131151	0.0515009	-0.0725286	0.0227675	-0.00965335
34	0.0783664	-0.0490962	-0.0613189	-0.106634	-0.0331173	0.00128029
33	0.322469	0.0425329	-0.0739408	-0.0108441	0.0109495	0.000514242
31	0.0831391	-0.120373	-0.276017	0.0106772	-0.00027341	0.000407358
39	0.170062	0.12809	0.0532308	-0.0178879	-0.0373446	0.00663044
38	0.185551	0.118401	0.050489	-0.0229715	-0.0367098	0.00867616
37	-0.0388522	0.219975	0.0744417	0.0464438	-0.0645774	0.00123112
40	0.00314145	0.154922	0.00340606	-0.0345882	0.0464379	-0.00138042
41	0.347867	0.0368985	-0.130596	0.0148879	0.0242681	0.00536275
42	0.046583	-0.0859854	-0.223122	0.0171322	0.00232083	0.000656738
36	0.271451	0.0780822	-0.125594	0.0433889	0.0431152	0.000622183
32	0.367472	0.0496855	-0.206899	0.12003	-0.0258401	-0.0097347
62	0.369889	0.0411566	-0.200441	0.0865328	0.00538754	0.00504803
65	0.126659	-0.0438108	-0.133692	-0.0493521	-0.0192327	0.00134508
61	0.231793	0.0674396	0.0337009	-0.0603876	0.00273612	-0.00773256
60	0.268831	0.0581999	0.0320823	-0.0412905	-0.0305297	-0.0115782

## Sheet: Table S10
Table S10: ITS2 types and association with chloroplast data.
bam file name	ITS2 type	Sequence identifier	Colony	Reef	Chloroplast SNP Profile
16197X48_190712_A00421_0086_AHCJMJDRXX_S43_L001	C40	16197X48	1	7	U1
20233Pal_2_S1_L003	C40	20233Pal_2_S1_L003	2	7	U1
21153Pal_4_S10_L002	C40	21153Pal_4_S10_L002	4	7	U1
20233Pal_6_S2_L003	C40	20233Pal_6_S2_L003	6	7	U1
17651X14_200127_D00550_0585_ACE425ANXX_S6_L002a	C40	17651X14	9	7	U1
17651X15_200127_D00550_0585_ACE425ANXX_S7_L002	C40	17651X15	10	7	U1
16197X27_190712_A00421_0086_AHCJMJDRXX_S20_L001	C40	16197X27	17	9	U1
21153Pal_19_S12_L002	C40	21153Pal_19_S12_L002	19	9	U1
16197X64_190712_A00421_0086_AHCJMJDRXX_S61_L001	C40	16197X64	20	9	L1
16197X87_190712_A00421_0086_AHCJMJDRXX_S86_L001	C40	16197X87	21	21	U1
20233Pal_25_S5_L003	C40	20233Pal_25_S5_L003	25	21	L1
20233Pal_26_S6_L003	C40	20233Pal_26_S6_L003	26	21	L1
17651X20_200127_D00550_0585_ACE425ANXX_S13_L002	C40	17651X20	30	21	L1
17651X19_200127_D00550_0585_ACE425ANXX_S11_L002	C40	17651X19	32	17	U1
16197X82_190712_A00421_0086_AHCJMJDRXX_S81_L001	C40	16197X82	39	17	L1
17464X52_191113_A00421_0128_AHGJMCDRXX_S92_L001	C40	17464X52	40	17	L1
15882X10_190321_D00550_0555_BCDL84ANXX_S2_L006	C40	15882X10	41	50	U2
16197X76_190712_A00421_0086_AHCJMJDRXX_S74_L001	C40	16197X76	43	50	U2
16197X77_190712_A00421_0086_AHCJMJDRXX_S75_L001	C40	16197X77	44	50	U2
21153Pal_45_S16_L002	C40	21153Pal_45_S16_L002	45	50	U2.1
17464X88_191113_A00421_0128_AHGJMCDRXX_S46_L001	C40	17464X88	47	50	U2
15882X11_190321_D00550_0555_BCDL84ANXX_S3_L006	C40	15882X11	49	50	U2
16197X69_190712_A00421_0086_AHCJMJDRXX_S66_L001	C40	16197X69	51	13	U2
16197X71_190712_A00421_0086_AHCJMJDRXX_S69_L001	C40	16197X71	55	13	U2
17651X21_200127_D00550_0585_ACE425ANXX_S14_L002	C40	17651X21	56	13	U2
15882X13_190321_D00550_0555_BCDL84ANXX_S5_L006	C40	15882X13	58	13	U2
21153Pal_59_S18_L002	C40	21153Pal_59_S18_L002	59	13	U2
15882X14_190321_D00550_0555_BCDL84ANXX_S6_L006	C40	15882X14	60	13	LB
16197X61_190712_A00421_0086_AHCJMJDRXX_S58_L001	C40	16197X61	62	15	U1
17464X30_191113_A00421_0128_AHGJMCDRXX_S1_L001	C40	17464X30	63	15	U2.2
17464X41_191113_A00421_0128_AHGJMCDRXX_S57_L001	C40	17464X41	65	15	U2.2
21153Pal_66_S19_L002	C40	21153Pal_66_S19_L002	66	15	U1
17464X71_191113_A00421_0128_AHGJMCDRXX_S35_L001	C40	17464X71	67	15	U2.2
15882X15_190321_D00550_0555_BCDL84ANXX_S7_L006	C40	15882X15	69	15	U1
17464X84_191113_A00421_0128_AHGJMCDRXX_S59_L001	C40	17464X84	70	15	U2
17464X72_191113_A00421_0128_AHGJMCDRXX_S40_L001	C40	17464X72	71	14	U2
16197X66_190712_A00421_0086_AHCJMJDRXX_S63_L001	C40	16197X66	72	14	U2
17464X89_191113_A00421_0128_AHGJMCDRXX_S44_L001	C40	17464X89	74	14	U2
16197X54_190712_A00421_0086_AHCJMJDRXX_S50_L001	C40	16197X54	75	14	U2
21153Pal_78_S20_L002	C40	21153Pal_78_S20_L002	78	14	U2
17464X76_191113_A00421_0128_AHGJMCDRXX_S29_L001	C40	17464X76	79	14	U2
17464X60_191113_A00421_0128_AHGJMCDRXX_S79_L001	C40	17464X60	81	18	L1
16197X83_190712_A00421_0086_AHCJMJDRXX_S82_L001	C40	16197X83	82	18	L1
16197X63_190712_A00421_0086_AHCJMJDRXX_S60_L001	C40	16197X63	83	18	L1
16197X29_190712_A00421_0086_AHCJMJDRXX_S22_L001	C40	16197X29	85	18	L1
21153Pal_86_S22_L002	C40	21153Pal_86_S22_L002	86	18	L1
21153Pal_88_S24_L002	C40	21153Pal_88_S24_L002	88	18	L1
21153Pal_90_S26_L002	C40	21153Pal_90_S26_L002	90	18	L1
15882X16_190321_D00550_0555_BCDL84ANXX_S8_L006	C40	15882X16	95	19	L1
15882X17_190321_D00550_0555_BCDL84ANXX_S9_L006	C40	15882X17	97	19	L1
16197X72_190712_A00421_0086_AHCJMJDRXX_S70_L001	C3	16197X72	98	19	O2
16197X72_190712_A00421_0086_AHCJMJDRXX_S70_L001	C40	16197X72	98	19	O2
17464X43_191113_A00421_0128_AHGJMCDRXX_S47_L001	C40	17464X43	99	19	L1
16197X74_190712_A00421_0086_AHCJMJDRXX_S72_L001	C40	16197X74	101	23	U1
16197X75_190712_A00421_0086_AHCJMJDRXX_S73_L001	C40	16197X75	103	23	U1
20233Pal_104_S17_L003	C40	20233Pal_104_S17_L003	104	23	U1
16197X51_190712_A00421_0086_AHCJMJDRXX_S47_L001	C40	16197X51	105	23	U1
17651X43_200127_D00550_0585_ACE425ANXX_S38_L002	C40	17651X43	110	23	U1
16197X49_190712_A00421_0086_AHCJMJDRXX_S44_L001	C40	16197X49	111	24	U1
20233Pal_112_S18_L003	C40	20233Pal_112_S18_L003	112	24	U1.2
15882X18_190321_D00550_0555_BCDL84ANXX_S10_L006	C40	15882X18	113	24	U1
15882X19_190321_D00550_0555_BCDL84ANXX_S11_L006	C40	15882X19	114	24	U1
15882X20_190321_D00550_0555_BCDL84ANXX_S13_L006	C40	15882X20	116	24	U1.2
15882X21_190321_D00550_0555_BCDL84ANXX_S14_L006	C40	15882X21	117	24	U1
17651X23_200127_D00550_0585_ACE425ANXX_S16_L002	C40	17651X23	119	24	U1
17651X17_200127_D00550_0585_ACE425ANXX_S9_L002	C40	17651X17	120	24	U1
21153Pal_121_S29_L002	C40	21153Pal_121_S29_L002	121	25	U1
15882X22_190321_D00550_0555_BCDL84ANXX_S15_L006	C40	15882X22	124	25	U1
17651X22_200127_D00550_0585_ACE425ANXX_S15_L002	C40	17651X22	126	25	U1
15882X23_190321_D00550_0555_BCDL84ANXX_S16_L006	C40	15882X23	128	25	L1
15882X24_190321_D00550_0555_BCDL84ANXX_S17_L006	C3	15882X24	129	16	U1
15882X24_190321_D00550_0555_BCDL84ANXX_S17_L006	C40	15882X24	129	25	U1
16197X50_190712_A00421_0086_AHCJMJDRXX_S46_L001	C40	16197X50	130	25	U1
15882X25_190321_D00550_0555_BCDL84ANXX_S18_L006	C40	15882X25	133	22	U1.1
16197X85_190712_A00421_0086_AHCJMJDRXX_S84_L001	C40	16197X85	137	22	U1.1
16197X86_190712_A00421_0086_AHCJMJDRXX_S85_L001	C40	16197X86	138	22	U1
16197X16_190712_A00421_0086_AHCJMJDRXX_S8_L001	C40	16197X16	140	22	U1
21153Pal_143_S31_L002	C40	21153Pal_143_S31_L002	143	26	U1
15882X27_190321_D00550_0555_BCDL84ANXX_S20_L006	C40	15882X27	146	26	U1
16197X10_190712_A00421_0086_AHCJMJDRXX_S2_L001	C3	16197X10	147	26	U1
16197X10_190712_A00421_0086_AHCJMJDRXX_S2_L001	C40	16197X10	147	26	U1
17651X16_200127_D00550_0585_ACE425ANXX_S8_L002a	C40	17651X16	149	26	U1
16197X81_190712_A00421_0086_AHCJMJDRXX_S80_L001	C40	16197X81	150	26	U1
21153Pal_152_S32_L002	C40	21153Pal_152_S32_L002	152	27	L1
17464X27_191113_A00421_0128_AHGJMCDRXX_S12_L001	C3	17464X27	153	27	L1
17464X27_191113_A00421_0128_AHGJMCDRXX_S12_L001	C40	17464X27	153	27	L1
16197X11_190712_A00421_0086_AHCJMJDRXX_S3_L001a	C40	16197X11	155	27	U1
21153Pal_156_S33_L002	C40	21153Pal_156_S33_L002	156	27	U1
21153Pal_157_S34_L002	C40	21153Pal_157_S34_L002	157	27	U1
20233Pal_163_S23_L003	C40	20233Pal_163_S23_L003	163	51	U2
15882X29_190321_D00550_0555_BCDL84ANXX_S22_L006	C40	15882X29	164	51	U2.1
15882X30_190321_D00550_0555_BCDL84ANXX_S24_L006	C40	15882X30	165	51	U2
21153Pal_167_S36_L002	C40	21153Pal_167_S36_L002	167	51	U2
17464X17_191113_A00421_0128_AHGJMCDRXX_S76_L001	DS02	17464X17	170	51	O1
15882X33_190321_D00550_0555_BCDL84ANXX_S27_L006	C40	15882X33	171	52	U2
15882X34_190321_D00550_0555_BCDL84ANXX_S28_L006	C40	15882X34	172	52	U2
16197X39_190712_A00421_0086_AHCJMJDRXX_S33_L001	C40	16197X39	173	52	U2
16197X68_190712_A00421_0086_AHCJMJDRXX_S65_L001	DS02	16197X68	174	52	O1
17464X14_191113_A00421_0128_AHGJMCDRXX_S84_L001	C3	17464X14	175	52	O2
17464X14_191113_A00421_0128_AHGJMCDRXX_S84_L001	C40	17464X14	175	52	O2
17464X91_191113_A00421_0128_AHGJMCDRXX_S90_L001	C3	17464X91	176	52	U2
17464X91_191113_A00421_0128_AHGJMCDRXX_S90_L001	C40	17464X91	176	52	U2
16197X79_190712_A00421_0086_AHCJMJDRXX_S77_L001	C40	16197X79	177	52	U2
16197X42_190712_A00421_0086_AHCJMJDRXX_S37_L001	C40	16197X42	178	52	U2
15882X35_190321_D00550_0555_BCDL84ANXX_S29_L006	DS02	15882X35	179	52	O1
16197X12_190712_A00421_0086_AHCJMJDRXX_S4_L001	C40	16197X12	180	52	O1
15882X36_190321_D00550_0555_BCDL84ANXX_S30_L006	DS02	15882X36	184	53	O1
16197X57_190712_A00421_0086_AHCJMJDRXX_S53_L001	C40	16197X57	187	53	U2
17464X39_191113_A00421_0128_AHGJMCDRXX_S30_L001	C40	17464X39	188	53	LB
15882X39_190321_D00550_0555_BCDL84ANXX_S33_L006	DS02	15882X39	192	54	O1
15882X40_190321_D00550_0555_BCDL84ANXX_S35_L006	DS02	15882X40	193	54	O1
15882X43_190321_D00550_0555_BCDL84ANXX_S38_L006	DS02	15882X43	198	54	O1
17464X62_191113_A00421_0128_AHGJMCDRXX_S19_L001	C40	17464X62	201	30	L1
17464X16_191113_A00421_0128_AHGJMCDRXX_S78_L001	C3	17464X16	203	30	U3.2
17464X16_191113_A00421_0128_AHGJMCDRXX_S78_L001	C40	17464X16	203	30	U3.2
16197X13_190712_A00421_0086_AHCJMJDRXX_S5_L001	C40	16197X13	205	30	U1
15882X45_190321_D00550_0555_BCDL84ANXX_S40_L006	C40	15882X45	209	30	L1
17464X63_191113_A00421_0128_AHGJMCDRXX_S18_L001	C40	17464X63	210	30	U3.2
16197X53_190712_A00421_0086_AHCJMJDRXX_S49_L001	C40	16197X53	212	35	U1
15882X47_190321_D00550_0555_BCDL84ANXX_S42_L006	C40	15882X47	214	35	U1
17651X30_200127_D00550_0585_ACE425ANXX_S24_L002	C40	17651X30	216	35	L1
16197X15_190712_A00421_0086_AHCJMJDRXX_S7_L001	C40	16197X15	219	35	U1
21153Pal_220_S41_L002	C3	21153Pal_220_S41_L002	220	35	U1
21153Pal_220_S41_L002	C40	21153Pal_220_S41_L002	220	35	U1
17651X50_200127_D00550_0585_ACE425ANXX_S46_L002	DS02	17651X50	222	34	O1
15882X48_190321_D00550_0555_BCDL84ANXX_S43_L006	DS02	15882X48	223	34	O1
20233Pal_224_S27_L003	C40	20233Pal_224_S27_L003	224	34	U1
15882X49_190321_D00550_0555_BCDL84ANXX_S44_L006	C40	15882X49	227	34	U1
20233Pal_229_S28_L003	C40	20233Pal_229_S28_L003	229	34	U1
15882X51_190321_D00550_0555_BCDL84ANXX_S47_L006	C40	15882X51	234	33	U3
16197X40_190712_A00421_0086_AHCJMJDRXX_S35_L001	C40	16197X40	235	33	U3
16197X14_190712_A00421_0086_AHCJMJDRXX_S6_L001	C40	16197X14	236	33	U1
17464X36_191113_A00421_0128_AHGJMCDRXX_S33_L001	C3	17464X36	238	33	U1
17464X36_191113_A00421_0128_AHGJMCDRXX_S33_L001	C40	17464X36	238	33	U1
16197X44_190712_A00421_0086_AHCJMJDRXX_S39_L001	DS02	16197X44	242	31	O1
16197X18_190712_A00421_0086_AHCJMJDRXX_S10_L001	C40	16197X18	243	31	U3
16197X19_190712_A00421_0086_AHCJMJDRXX_S11_L001	C40	16197X19	244	31	U3
17651X46_200127_D00550_0585_ACE425ANXX_S41_L002	C3	17651X46	245	31	O2
17651X46_200127_D00550_0585_ACE425ANXX_S41_L002	C40	17651X46	245	31	O2
16197X22_190712_A00421_0086_AHCJMJDRXX_S15_L001	C40	16197X22	251	39	U1
16197X17_190712_A00421_0086_AHCJMJDRXX_S9_L001a	C40	16197X17	254	39	LB
21153Pal_255_S44_L002	C3	21153Pal_255_S44_L002	255	39	U1
21153Pal_255_S44_L002	C40	21153Pal_255_S44_L002	255	39	U1
17651X29_200127_D00550_0585_ACE425ANXX_S22_L002	C40	17651X29	257	39	L1
17464X65_191113_A00421_0128_AHGJMCDRXX_S10_L001	C3	17464X65	263	38	U1
17464X65_191113_A00421_0128_AHGJMCDRXX_S10_L001	C40	17464X65	263	38	U1
16197X41_190712_A00421_0086_AHCJMJDRXX_S36_L001	C40	16197X41	264	38	U1
16197X21_190712_A00421_0086_AHCJMJDRXX_S14_L001	C40	16197X21	268	38	U1
16197X20_190712_A00421_0086_AHCJMJDRXX_S13_L001	C40	16197X20	269	38	U1
20233Pal_272_S33_L003	C40	20233Pal_272_S33_L003	272	37	U1
21153Pal_274_S47_L002	C40	21153Pal_274_S47_L002	274	37	L1
16197X26_190712_A00421_0086_AHCJMJDRXX_S19_L001	C40	16197X26	277	37	L1
17464X24_191113_A00421_0128_AHGJMCDRXX_S3_L001	C3	17464X24	278	37	U1
17464X24_191113_A00421_0128_AHGJMCDRXX_S3_L001	C40	17464X24	278	37	U1
21153Pal_280_S51_L002	C40	21153Pal_280_S51_L002	280	37	L1
21153Pal_281_S52_L002	C40	21153Pal_281_S52_L002	281	40	U1
21153Pal_287_S55_L002	C40	21153Pal_287_S55_L002	287	40	L1
21153Pal_289_S56_L002	C3	21153Pal_289_S56_L002	289	40	L1
21153Pal_289_S56_L002	C40	21153Pal_289_S56_L002	289	40	L1
20233Pal_296_S37_L003	C40	20233Pal_296_S37_L003	296	41	U3
20233Pal_298_S38_L003	C40	20233Pal_298_S38_L003	298	41	U1
20233Pal_299_S39_L003	C40	20233Pal_299_S39_L003	299	41	U3
20233Pal_300_S40_L003	C40	20233Pal_300_S40_L003	300	41	U3
17464X54_191113_A00421_0128_AHGJMCDRXX_S74_L001	C40	17464X54	318	43	U3
17464X12_191113_A00421_0128_AHGJMCDRXX_S68_L001	C40	17464X12	321	36	U1
17464X58_191113_A00421_0128_AHGJMCDRXX_S85_L001	C40	17464X58	323	36	L1
17464X59_191113_A00421_0128_AHGJMCDRXX_S82_L001	C40	17464X59	330	36	U1
16197X30_190712_A00421_0086_AHCJMJDRXX_S24_L001	C40	16197X30	331	32	U3
16197X38_190712_A00421_0086_AHCJMJDRXX_S32_L001	C40	16197X38	333	32	U3
17651X59_200127_D00550_0585_ACE425ANXX_S55_L002	C40	17651X59	335	32	U3
20233Pal_336_S42_L003	C40	20233Pal_336_S42_L003	336	32	U3
17651X58_200127_D00550_0585_ACE425ANXX_S54_L002	C40	17651X58	338	32	U3
15882X55_190321_D00550_0555_BCDL84ANXX_S51_L006	C40	15882X55	340	32	U3.4
16197X33_190712_A00421_0086_AHCJMJDRXX_S27_L001	C40	16197X33	346	44	U3.3
16197X35_190712_A00421_0086_AHCJMJDRXX_S29_L001	C40	16197X35	351	62	U3
16197X36_190712_A00421_0086_AHCJMJDRXX_S30_L001	C40	16197X36	353	62	U3
17651X45_200127_D00550_0585_ACE425ANXX_S40_L002	C40	17651X45	354	62	U3
17651X56_200127_D00550_0585_ACE425ANXX_S52_L002	C40	17651X56	356	62	U3
17651X55_200127_D00550_0585_ACE425ANXX_S51_L002	C40	17651X55	359	62	U3
15882X56_190321_D00550_0555_BCDL84ANXX_S52_L006	C40	15882X56	360	62	U3
16197X28_190712_A00421_0086_AHCJMJDRXX_S21_L001	C40	16197X28	362	63	U3
17464X95_191113_A00421_0128_AHGJMCDRXX_S94_L001	C40	17464X95	364	63	U3
17464X94_191113_A00421_0128_AHGJMCDRXX_S95_L001	C40	17464X94	365	63	U3
17464X53_191113_A00421_0128_AHGJMCDRXX_S91_L001	C40	17464X53	377	65	U1
17464X10_191113_A00421_0128_AHGJMCDRXX_S64_L001	C40	17464X10	378	65	U3.3
16197X46_190712_A00421_0086_AHCJMJDRXX_S41_L001	DS02	16197X46	380	65	O1
21153Pal_381_S63_L002	C40	21153Pal_381_S63_L002	381	61	LB
20233Pal_383_S45_L003	C40	20233Pal_383_S45_L003	383	61	U1
16197X31_190712_A00421_0086_AHCJMJDRXX_S25_L001	C40	16197X31	385	61	U1
16197X58_190712_A00421_0086_AHCJMJDRXX_S54_L001	C40	16197X58	387	61	U1
17651X53_200127_D00550_0585_ACE425ANXX_S49_L002	C40	17651X53	388	61	U1
17464X18_191113_A00421_0128_AHGJMCDRXX_S63_L001	C3	17464X18	391	60	U1
17464X18_191113_A00421_0128_AHGJMCDRXX_S63_L001	C40	17464X18	391	60	U1
16197X59_190712_A00421_0086_AHCJMJDRXX_S55_L001	C40	16197X59	393	60	U1
20233Pal_394_S47_L003	C40	20233Pal_394_S47_L003	394	60	U1
16197X47_190712_A00421_0086_AHCJMJDRXX_S42_L001	C40	16197X47	395	60	U1
16197X25_190712_A00421_0086_AHCJMJDRXX_S18_L001	C40	16197X25	398	60	U1
17651X52_200127_D00550_0585_ACE425ANXX_S48_L002	C40	17651X52	399	60	U1

## Sheet: TableS13
Table S13: Table and Counts of Chloroplast SNP Profile, Reef, Region, and Host ID of all native colony samples.
Colony	Profile	Reef	Region	HostID		Count of chloroplast SNP profile by cryptic species									Count of cryptic species by region
22	L	21	South	CS1
23	L	21	South	CS1				Cryptic Species									Cryptic Species
39	L	17	South	CS1				CS1	CS2	CS3	CS4	CS5	sum				CS1	CS2	CS3	CS4	CS5	sum
40	L	17	South	CS1		Chl clade	U1	7	2	1	3	95	108		Region	East	0	1	0	0	15	16
51	U3	13	South	CS1			U2	1	0	0	1	37	39			West	5	0	1	0	34	40
55	U3	13	South	CS1			U3	9	1	0	0	27	37			South	20	2	1	0	30	53
56	U3	13	South	CS1			L	10	1	1	4	36	52			UlongFR	5	3	0	0	29	37
58	U3	13	South	CS1			O	5	4	0	0	14	23			EbiilFR	0	0	0	0	31	31
59	U3	13	South	CS1			sum	32	8	2	8	209	259			NofEbiil	1	1	0	7	54	63
60	L	13	South	CS1												North	1	1	0	1	16	19
62	U1	15	South	CS1
67	U3	15	South	CS1
71	U3	14	South	CS1
72	U3	14	South	CS1
78	U3	14	South	CS1
82	L	18	South	CS1		Count of chloroplast SNP profile by cryptic species in the South Region									Count of chloroplast SNP profile by cryptic species in the NofEbiil Region
83	L	18	South	CS1
87	L	18	South	CS1				Cryptic Species									Cryptic Species
88	L	18	South	CS1				CS1	CS2	CS3	CS4	CS5	sum				CS1	CS2	CS3	CS4	CS5	sum
90	L	18	South	CS1		Chl clade	U1	1	0	0	0	4	5		Chl clade	U1	0	0	0	3	16	19
102	U1	23	West	CS1			U2	0	0	0	0	0	0			U2	1	0	0	1	27	29
103	U1	23	West	CS1			U3	9	1	0	0	7	17			U3	0	0	0	0	0	0
105	U1	23	West	CS1			L	10	0	1	0	19	30			L	0	0	0	3	7	10
115	U1	24	West	CS1			O	0	1	0	0	0	1			O	0	1	0	0	4	5
126	U1	25	West	CS1			sum	20	2	1	0	30	53			sum	1	1	0	7	54	63
168	O	51	UlongFR	CS1
170	O	51	UlongFR	CS1
183	O	53	UlongFR	CS1
189	O	53	UlongFR	CS1
195	O	54	UlongFR	CS1		Count of chloroplast SNP profile by cryptic species in the West Region									Count of chloroplast SNP profile by cryptic species in the UlongFR Region
260	U1	39	North	CS1
335	U2	32	NofEbiil	CS1				Cryptic Species									Cryptic Species
20	L	9	East	CS2				CS1	CS2	CS3	CS4	CS5	sum				1	2	3	4	5	sum
53	U3	13	South	CS2		Chl clade	U1	5	0	1	0	30	36		Chl clade	U1	0	1	0	0	0	1
98	O	19	South	CS2			U2	0	0	0	0	0	0			U2	0	0	0	0	0	0
161	U1	51	UlongFR	CS2			U3	0	0	0	0	0	0			U3	0	0	0	0	20	20
175	O	52	UlongFR	CS2			L	0	0	0	0	4	4			L	0	0	0	0	1	1
190	O	53	UlongFR	CS2			O	0	0	0	0	0	0			O	5	2	0	0	8	15
245	O	31	NofEbiil	CS2			sum	5	0	1	0	34	40			sum	5	3	0	0	29	37
259	U1	39	North	CS2
81	L	18	South	CS3
140	U1	22	West	CS3
274	L	37	North	CS4
282	L	40	NofEbiil	CS4
286	U1	40	NofEbiil	CS4
287	L	40	NofEbiil	CS4
289	L	40	NofEbiil	CS4
298	U1	41	NofEbiil	CS4
307	U2	42	NofEbiil	CS4
330	U1	36	NofEbiil	CS4
2	U1	7	East	CS5
3	U1	7	East	CS5
4	U1	7	East	CS5
5	U1	7	East	CS5
6	U1	7	East	CS5
9	U1	7	East	CS5
10	U1	7	East	CS5
11	U1	9	East	CS5
12	U1	9	East	CS5
13	U1	9	East	CS5
14	U1	9	East	CS5
15	U1	9	East	CS5
16	U1	9	East	CS5
17	U1	9	East	CS5
19	U1	9	East	CS5
21	U1	21	South	CS5
24	L	21	South	CS5
25	L	21	South	CS5
26	L	21	South	CS5
27	L	21	South	CS5
28	L	21	South	CS5
29	L	21	South	CS5
30	L	21	South	CS5
31	L	17	South	CS5
32	U1	17	South	CS5
33	L	17	South	CS5
35	L	17	South	CS5
36	L	17	South	CS5
41	U3	50	UlongFR	CS5
42	U3	50	UlongFR	CS5
43	U3	50	UlongFR	CS5
45	U3	50	UlongFR	CS5
46	U3	50	UlongFR	CS5
47	U3	50	UlongFR	CS5
48	U3	50	UlongFR	CS5
49	U3	50	UlongFR	CS5
63	U3	15	South	CS5
64	U3	15	South	CS5
65	U3	15	South	CS5
66	U1	15	South	CS5
69	U1	15	South	CS5
70	U3	15	South	CS5
74	U3	14	South	CS5
75	U3	14	South	CS5
79	U3	14	South	CS5
84	L	18	South	CS5
85	L	18	South	CS5
86	L	18	South	CS5
89	L	18	South	CS5
94	L	19	South	CS5
95	L	19	South	CS5
97	L	19	South	CS5
99	L	19	South	CS5
101	U1	23	West	CS5
104	U1	23	West	CS5
110	U1	23	West	CS5
111	U1	24	West	CS5
112	U1	24	West	CS5
113	U1	24	West	CS5
116	U1	24	West	CS5
117	U1	24	West	CS5
118	U1	24	West	CS5
119	U1	24	West	CS5
120	U1	24	West	CS5
121	U1	25	West	CS5
124	U1	25	West	CS5
127	L	25	West	CS5
128	L	25	West	CS5
129	U1	25	West	CS5
130	U1	25	West	CS5
133	U1	22	West	CS5
137	U1	22	West	CS5
138	U1	22	West	CS5
139	U1	22	West	CS5
142	U1	26	West	CS5
143	U1	26	West	CS5
146	U1	26	West	CS5
147	U1	26	West	CS5
149	U1	26	West	CS5
150	U1	26	West	CS5
152	L	27	West	CS5
153	L	27	West	CS5
155	U1	27	West	CS5
156	U1	27	West	CS5
157	U1	27	West	CS5
158	U1	27	West	CS5
159	U1	27	West	CS5
162	U3	51	UlongFR	CS5
164	U3	51	UlongFR	CS5
165	U3	51	UlongFR	CS5
171	U3	52	UlongFR	CS5
172	U3	52	UlongFR	CS5
173	U3	52	UlongFR	CS5
174	O	52	UlongFR	CS5
176	U3	52	UlongFR	CS5
177	U3	52	UlongFR	CS5
178	U3	52	UlongFR	CS5
179	O	52	UlongFR	CS5
180	O	52	UlongFR	CS5
184	O	53	UlongFR	CS5
185	L	53	UlongFR	CS5
187	U3	53	UlongFR	CS5
188	U3	53	UlongFR	CS5
192	O	54	UlongFR	CS5
193	O	54	UlongFR	CS5
198	O	54	UlongFR	CS5
199	U3	54	UlongFR	CS5
200	O	54	UlongFR	CS5
201	L	30	NofEbiil	CS5
202	L	30	NofEbiil	CS5
203	U2	30	NofEbiil	CS5
205	U1	30	NofEbiil	CS5
207	U1	30	NofEbiil	CS5
209	L	30	NofEbiil	CS5
210	U2	30	NofEbiil	CS5
211	L	35	NofEbiil	CS5
212	U1	35	NofEbiil	CS5
214	U1	35	NofEbiil	CS5
215	U1	35	NofEbiil	CS5
216	L	35	NofEbiil	CS5
219	U1	35	NofEbiil	CS5
220	L	35	NofEbiil	CS5
222	O	34	NofEbiil	CS5
223	O	34	NofEbiil	CS5
224	U1	34	NofEbiil	CS5
227	U1	34	NofEbiil	CS5
228	U2	34	NofEbiil	CS5
229	U1	34	NofEbiil	CS5
230	U1	34	NofEbiil	CS5
234	U2	33	NofEbiil	CS5
235	U2	33	NofEbiil	CS5
236	U1	33	NofEbiil	CS5
238	U1	33	NofEbiil	CS5
240	U1	33	NofEbiil	CS5
242	O	31	NofEbiil	CS5
243	U2	31	NofEbiil	CS5
244	U2	31	NofEbiil	CS5
250	U2	31	NofEbiil	CS5
251	U1	39	North	CS5
254	U1	39	North	CS5
255	U1	39	North	CS5
257	L	39	North	CS5
263	U1	38	North	CS5
264	U1	38	North	CS5
265	U1	38	North	CS5
268	U1	38	North	CS5
269	U1	38	North	CS5
270	L	38	North	CS5
272	U1	37	North	CS5
275	U1	37	North	CS5
277	L	37	North	CS5
278	U1	37	North	CS5
279	U1	37	North	CS5
280	L	37	North	CS5
281	U1	40	NofEbiil	CS5
284	U2	40	NofEbiil	CS5
290	U1	40	NofEbiil	CS5
296	U2	41	NofEbiil	CS5
299	U2	41	NofEbiil	CS5
300	U2	41	NofEbiil	CS5
301	O	42	NofEbiil	CS5
304	U2	42	NofEbiil	CS5
318	U2	43	NofEbiil	CS5
321	U1	36	NofEbiil	CS5
322	U2	36	NofEbiil	CS5
323	L	36	NofEbiil	CS5
325	U2	36	NofEbiil	CS5
327	U2	36	NofEbiil	CS5
328	U2	36	NofEbiil	CS5
329	U2	36	NofEbiil	CS5
331	U2	32	NofEbiil	CS5
332	U2	32	NofEbiil	CS5
333	U2	32	NofEbiil	CS5
336	U2	32	NofEbiil	CS5
337	U2	32	NofEbiil	CS5
338	U2	32	NofEbiil	CS5
340	U2	32	NofEbiil	CS5
346	U2	44	NofEbiil	CS5
351	U2	62	EbiilFR	CS5
352	U2	62	EbiilFR	CS5
353	U2	62	EbiilFR	CS5
354	U2	62	EbiilFR	CS5
356	U2	62	EbiilFR	CS5
359	U2	62	EbiilFR	CS5
360	U2	62	EbiilFR	CS5
371	U1	65	EbiilFR	CS5
372	U1	65	EbiilFR	CS5
373	O	65	EbiilFR	CS5
374	U2	65	EbiilFR	CS5
375	U2	65	EbiilFR	CS5
377	U1	65	EbiilFR	CS5
378	U2	65	EbiilFR	CS5
380	O	65	EbiilFR	CS5
381	L	61	EbiilFR	CS5
383	U1	61	EbiilFR	CS5
384	U1	61	EbiilFR	CS5
385	U1	61	EbiilFR	CS5
386	U1	61	EbiilFR	CS5
387	U1	61	EbiilFR	CS5
388	U1	61	EbiilFR	CS5
391	U1	60	EbiilFR	CS5
392	U1	60	EbiilFR	CS5
393	U1	60	EbiilFR	CS5
394	U1	60	EbiilFR	CS5
395	U1	60	EbiilFR	CS5
396	U1	60	EbiilFR	CS5
397	U1	60	EbiilFR	CS5
398	U1	60	EbiilFR	CS5
399	U1	60	EbiilFR	CS5
50	U3	50	UlongFR
68	U3	15	South
77	U3	14	South
80	U3	14	South
96	L	19	South
100	L	19	South
106	U1	23	West
169	U3	51	UlongFR
208	L	30	NofEbiil
218	L	35	NofEbiil
231	U2	33	NofEbiil
246	U2	31	NofEbiil
267	U1	38	North
324	U2	36	NofEbiil

## Sheet: Table S14
Table S14: Survival of all common garden ramets one-year post-transplantation where (0) represents mortality and (1) represents survival.
				Transplant Ramet Survival
Colony	Native_Reef	Native_Region	Native_Clade	N7-1	N7-2	N9-1	N9-2	N18-1	N18-2	N21-1	N21-2	N27-1	N27-2
1	7	East	NA	0	1	0	0	0	0	0	1	0	0
2	7	East	U1	0	0	0	0	0	0	0	1	0	0
3	7	East	U1	1	1	0	0	0	0	0	0	0	0
6	7	East	U1	1	0	1	0	0	0	1	1	0	0
7	7	East	NA	1	1	1	0	0	0	0	0	0	0
8	7	East	NA	1	0	0	0	0	0	0	0	0	0
9	7	East	U1	1	0	0	0	0	0	0	0	0	0
10	7	East	U1	1	1	0	0	0	0	0	0	0	0
11	9	East	U1	1	0	0	0	0	0	0	0	0	0
12	9	East	U1	1	0	0	0	0	0	1	0	0	0
13	9	East	U1	0	1	0	0	0	0	1	1	0	0
14	9	East	U1	0	0	0	0	0	0	1	1	0	0
16	9	East	U1	1	0	0	0	0	0	0	0	0	0
18	9	East	NA	0	0	0	0	0	0	0	0	0	0
20	9	East	L	0	0	0	0	0	0	1	0	0	0
24	21	South	L	1	1	0	0	0	0	0	0	0	0
25	21	South	L	1	1	1	0	0	0	1	1	1	0
32	17	South	U1	1	0	1	0	0	0	0	0	0	1
36	17	South	L	0	1	1	0	1	0	1	0	0	0
42	50	UlongFR	U3	0	0	0	0	0	0	1	0	0	0
49	50	UlongFR	U3	1	0	0	0	0	0	1	0	0	0
57	13	UlongFR	NA	0	0	0	0	0	0	0	0	0	0
59	13	South	U3	0	0	0	0	0	0	0	0	0	1
63	15	South	U3	0	0	1	0	0	0	0	0	0	0
64	15	South	U3	0	1	1	0	1	0	0	0	0	0
65	15	South	U3	0	1	1	0	0	0	1	1	1	1
66	15	South	U1	0	1	0	0	0	0	1	0	0	0
67	15	South	U3	0	1	0	0	0	0	1	1	0	0
70	15	South	U3	0	1	1	0	0	0	0	1	0	1
72	14	South	U3	0	0	0	0	0	0	1	0	1	0
74	14	South	U3	0	1	1	0	0	0	0	0	0	0
81	18	South	L	1	0	1	0	1	0	0	0	0	1
83	18	South	L	0	0	0	0	0	0	1	0	1	0
84	18	South	L	0	1	0	0	0	0	0	0	0	0
85	18	South	L	0	1	0	0	0	0	1	0	0	0
86	18	South	L	0	0	1	0	0	0	0	0	0	1
92	19	South	NA	0	1	0	0	0	0	1	1	1	1
97	19	South	L	0	0	0	0	0	0	0	0	0	1
101	23	West	U1	0	0	0	0	0	0	1	0	1	0
104	23	West	U1	0	0	1	0	0	0	0	0	1	1
106	23	West	U1	0	0	0	0	0	0	0	0	0	0
109	23	West	NA	1	0	1	0	0	0	1	0	1	0
110	23	West	U1	0	0	1	0	0	0	1	0	1	0
111	24	West	U1	0	0	0	0	0	0	1	0	1	0
113	24	West	U1	1	0	0	0	0	0	0	0	1	0
116	24	West	U1	1	0	1	0	0	0	0	0	0	0
118	24	West	U1	1	1	0	0	0	0	0	1	0	0
119	24	West	U1	1	1	0	0	1	0	0	0	0	0
120	24	West	U1	1	0	1	0	1	0	1	0	1	0
127	25	West	L	0	0	0	0	0	0	0	0	1	0
129	25	West	U1	1	0	1	0	0	0	0	0	0	1
136	22	West	NA	1	1	1	0	0	0	1	0	1	0
139	22	West	U1	0	0	0	0	0	0	1	0	0	0
149	26	West	U1	0	0	0	0	0	0	0	0	0	0
156	27	West	U1	1	0	0	0	0	0	0	0	0	0
157	27	West	U1	1	0	0	0	1	0	1	0	1	1
159	27	West	U1	1	0	1	0	0	0	1	0	1	0
161	51	UlongFR	U1	0	1	0	0	0	0	0	0	0	0
201	30	NofEbiil	L	0	0	0	0	0	0	0	0	0	0
202	30	NofEbiil	L	0	0	0	0	0	0	1	0	1	0
203	30	NofEbiil	U2	1	0	0	0	1	0	1	0	1	0
209	30	NofEbiil	L	0	0	0	0	0	0	1	0	0	0
211	35	NofEbiil	L	0	0	0	0	0	0	1	0	1	0
217	35	NofEbiil	NA	0	0	0	0	0	0	0	0	0	0
251	39	North	U1	0	1	0	0	0	0	1	0	0	0
254	39	North	U1	1	0	0	0	0	0	0	0	0	0
257	39	North	L	1	0	1	0	1	0	0	1	0	0
259	39	North	U1	1	0	0	0	0	0	0	0	1	0
262	38	North	NA	1	1	0	0	0	0	0	0	0	0
265	38	North	U1	1	1	1	0	0	0	1	1	0	0
267	38	North	U1	1	0	0	0	0	0	0	0	0	0
381	61	EbiilFR	L	0	0	0	0	0	0	0	0	0	0
382	61	EbiilFR	NA	0	0	0	0	0	0	0	1	0	0
383	61	EbiilFR	U1	0	1	0	0	0	0	0	0	0	0
384	61	EbiilFR	U1	0	0	0	0	0	0	0	0	0	0
386	61	EbiilFR	U1	1	1	1	0	0	0	1	0	0	0
387	61	EbiilFR	U1	0	0	0	0	0	0	0	0	0	0
390	61	EbiilFR	NA	0	0	1	0	1	0	0	0	0	0
394	60	EbiilFR	U1	0	0	0	0	0	0	0	0	0	1
			obs	59		24		9		46		32		170
NA= we were not able to successfully sequence sample			exped	34		34		34		34		34		170
				East	East	East	East	South	South	South	South	West	West	5.54582e-07

## Sheet: Table S16
Table S16: (A) Starting and ending symbiont profiles of all ramets in the common garden. (B) Panels marked by dominant clade of colony at start of transplant experiment, switchers are highlighted.
(A)	Sample	Nursery	Native_Colony	Transplant_Clade	Native_Clade	Transplant_Reef	Transplant_Region	Native_Reef	Native_Region	switched?	types at transplant reef	native reef type	Chance that this colony switched randomly to a different transplant reef type	Chance that this colony shuffled randomly to a different native reef type			(B)	Panels Marked by Dominant Clade of Colony at Start of Transplant Experiment, switchers are highlighted
	21-1-036	1	36	U1	L	21	South	17	South	L->U1	90% L, 10%U1	14% U1, 86% L	0.1	0.14				Panel A						Panel B
	7-1-257	1	257	U1	L	7	East	39	North	L->U1	100% U1	83% U1, 17% L	1	0.83				X	L	U1	257- L	X		X	65-U3	66-U1	U3	X
	9-1-036	1	36	U1	L	9	East	17	South	L->U1	11% L, 89% U1	14% U1, 86% L	0.89	0.14				X	156-U1	X	U1	X		X	U3	X	U3	X
	21-1-386	1	386	L	U1	21	South	61	EbiilFR	U1->L	90%L, 10%U1	86% U1, 14% L	0.9	0.14				U1	NA	U1	U1	386-L		U3	U1	NA	U1	3-U1
	7-1-003	1	3	L	U1	7	East	7	East	U1->L	100% U1	100% U1	0	0				U1	NA	U1	36-L	U1		U1	NA	NA	U1	U1
	7-1-156	1	156	L	U1	7	East	27	West	U1->L	100% U1	29% L, 71% U1	0	0.29				U1	U1	U1	U1	NA		U1	U1	U1	U1	U1
	9-1-032	1	32	L	U1	9	East	17	South	U1->L	11% L, 89% U1	14% U1, 86% L	0.11	0.86				X	U3	U3	U3	X		X	NA	L	NA	X
	7-2-066	2	66	U3	U1	7	East	15	South	U1->U3	100% U1	33% U1, 67% U3	0	0.67				X	U3	X	64-U3	X		X	U1	X	U1	X
	9-1-386	1	386	U3	U1	9	East	61	EbiilFR	U1->U3	11% L, 89% U1	86% U1, 14% L	0	0
	7-1-203	1	203	U1	U2	7	East	30	NofEbiil	U2->U1	100% U1	50% L, 25% U1, 25% U2	1	0.25
	27-1-065	1	65	U1	U3	27	West	15	South	U3->U1	71% U1, 29% L	33% U1, 67% U3	0.71	0.33				Panel C						Panel D
	7-2-064	2	64	U1	U3	7	East	15	South	U3->U1	100% U1	33% U1, 67% U3	1	0.33				X	U1	U1	L	X		X	203-U2	L	L	X
	18-1-064	1	64	U3	U3	18	South	15	South	no								X	U1	X	U1	X		X	NA	X	X	X
	18-1-119	1	119	U1	U1	18	South	24	West	no								U1	U1	U1	U1	U1
	18-1-120	1	120	U1	U1	18	South	24	West	no								U1	U1	32-U1	L	L
	18-1-157	1	157	U1	U1	18	South	27	West	no								L	L	L	L	NA
	18-1-203	1	203	U2	U2	18	South	30	NofEbiil	no								X	L	L	L	X
	18-1-394	1	394	U1	U1	18	South	60	EbiilFR	no								X	L	X	L	X
	21-1-006	1	6	U1	U1	21	South	7	East	no
	21-1-014	1	14	U1	U1	21	South	9	East	no
	21-1-025	1	25	L	L	21	South	21	South	no
	21-1-049	1	49	U3	U3	21	South	50	UlongFR	no
	21-1-065	1	65	U3	U3	21	South	15	South	no
	21-1-072	1	72	U3	U3	21	South	14	South	no
	21-1-083	1	83	L	L	21	South	18	South	no
	21-1-085	1	85	L	L	21	South	18	South	no
	21-1-101	1	101	U1	U1	21	South	23	West	no
	21-1-111	1	111	U1	U1	21	South	24	West	no
	21-1-139	1	139	U1	U1	21	South	22	West	no
	21-1-157	1	157	U1	U1	21	South	27	West	no
	21-1-159	1	159	U1	U1	21	South	27	West	no
	21-1-202	1	202	L	L	21	South	30	NofEbiil	no
	21-1-203	1	203	U2	U2	21	South	30	NofEbiil	no
	21-1-209	1	209	L	L	21	South	30	NofEbiil	no
	21-1-251	1	251	U1	U1	21	South	39	North	no
	21-1-265	1	265	U1	U1	21	South	38	North	no
	21-2-002	2	2	U1	U1	21	South	7	East	no
	21-2-006	2	6	U1	U1	21	South	7	East	no
	21-2-013	2	13	U1	U1	21	South	9	East	no
	21-2-014	2	14	U1	U1	21	South	9	East	no
	21-2-025	2	25	L	L	21	South	21	South	no
	21-2-065	2	65	U3	U3	21	South	15	South	no
	21-2-067	2	67	U3	U3	21	South	15	South	no
	21-2-257	2	257	L	L	21	South	39	North	no
	27-1-025	1	25	L	L	27	West	21	South	no
	27-1-083	1	83	L	L	27	West	18	South	no
	27-1-101	1	101	U1	U1	27	West	23	West	no
	27-1-259	1	259	U1	U1	27	West	39	North	no
	27-2-032	2	32	U1	U1	27	West	17	South	no
	27-2-086	2	86	L	L	27	West	18	South	no
	27-2-097	2	97	L	L	27	West	19	South	no
	27-2-104	2	104	U1	U1	27	West	23	West	no
	27-2-157	2	157	U1	U1	27	West	27	West	no
	27-2-394	2	394	U1	U1	27	West	60	EbiilFR	no
	7-1-006	1	6	U1	U1	7	East	7	East	no
	7-1-010	1	10	U1	U1	7	East	7	East	no
	7-1-011	1	11	U1	U1	7	East	9	East	no
	7-1-012	1	12	U1	U1	7	East	9	East	no
	7-1-016	1	16	U1	U1	7	East	9	East	no
	7-1-024	1	24	L	L	7	East	21	South	no
	7-1-081	1	81	L	L	7	East	18	South	no
	7-1-129	1	129	U1	U1	7	East	25	West	no
	7-1-157	1	157	U1	U1	7	East	27	West	no
	7-1-265	1	265	U1	U1	7	East	38	North	no
	7-1-267	1	267	U1	U1	7	East	38	North	no
	7-1-386	1	386	U1	U1	7	East	61	EbiilFR	no
	7-2-003	2	3	U1	U1	7	East	7	East	no
	7-2-010	2	10	U1	U1	7	East	7	East	no
	7-2-013	2	13	U1	U1	7	East	9	East	no
	7-2-036	2	36	L	L	7	East	17	South	no
	7-2-065	2	65	U3	U3	7	East	15	South	no
	7-2-067	2	67	U3	U3	7	East	15	South	no
	7-2-070	2	70	U3	U3	7	East	15	South	no
	7-2-084	2	84	L	L	7	East	18	South	no
	7-2-118	2	118	U1	U1	7	East	24	West	no
	7-2-119	2	119	U1	U1	7	East	24	West	no
	7-2-251	2	251	U1	U1	7	East	39	North	no
	7-2-265	2	265	U1	U1	7	East	38	North	no
	7-2-383	2	383	U1	U1	7	East	61	EbiilFR	no
	7-2-386	2	386	U1	U1	7	East	61	EbiilFR	no
	9-1-025	1	25	L	L	9	East	21	South	no
	9-1-064	1	64	U3	U3	9	East	15	South	no
	9-1-065	1	65	U3	U3	9	East	15	South	no
	9-1-070	1	70	U3	U3	9	East	15	South	no
	9-1-074	1	74	U3	U3	9	East	14	South	no
	9-1-104	1	104	U1	U1	9	East	23	West	no
	9-1-110	1	110	U1	U1	9	East	23	West	no
	9-1-116	1	116	U1	U1	9	East	24	West	no
	9-1-120	1	120	U1	U1	9	East	24	West	no
	9-1-159	1	159	U1	U1	9	East	27	West	no
	9-1-265	1	265	U1	U1	9	East	38	North	no
